# Supplementary material for: Women’s self-rated attraction to male faces does not correspond with physiological arousal
Source: Sci Rep. 2017 Oct 19;7:13564. doi: 10.1038/s41598-017-13812-3 (PMC5648837; doi:10.1038/s41598-017-13812-3)
Supplement: Supplementary file 1 — Dataset for Study 1 [file 41598_2017_13812_MOESM1_ESM.doc]

Women�s self-rated attraction to male faces does not correspond with physiological arousal
Hagerman, S.1, Woolard, Z.1, Anderson, K.1, Tatler, B. W.2, & Moore, F. R1*.
1 School of Social Sciences, University of Dundee, Scotland, UK.
2 School of Psychology, University of Aberdeen, Scotland, UK.
* f.moore@dundee.ac.uk, +44 1382 386 754.
6707	1	41	1729.2	2249.6	30.097
6707	2	36	1886.9	2199.6	16.569
6707	3	10	2084.1	2164.5	3.8572
6707	4	9	1874.3	2346.4	25.189
6707	5	33	1822.4	1960.1	7.5548
6707	6	28	2042.9	1967.2	-3.7031
6707	7	47	2042.3	1972.9	-3.3999
6707	8	18	1878.5	2050.1	9.1345
6707	9	43	1855.4	2180.1	17.502
6707	10	20	1973.2	2017.3	2.2364
6707	11	24	1953.5	2251.1	15.232
6707	12	44	1839.7	1782.7	-3.0995
6707	13	42	1683.8	1771.9	5.2339
6707	14	22	1863.8	1894.4	1.6417
6707	15	8	1631.7	1721.4	5.4976
6707	16	4	1890.8	1903.8	0.68994
6707	17	45	1913.1	1929.1	0.83119
6707	18	6	1819	1889.4	3.8673
6707	19	46	1783.3	2105.5	18.066
6707	20	37	1857.2	1832.5	-1.3304
6707	21	12	1860.4	1762.1	-5.2827
6707	22	13	1593.9	1810	13.56
6707	23	17	1659.1	1621.3	-2.2807
6707	24	30	1902.3	1974.7	3.8048
6707	25	21	2192.6	2472.2	12.753
6707	26	40	2206.8	1645	-25.458
6707	27	32	1524.5	1998.8	31.116
6707	28	19	1682.6	2006.2	19.232
6707	29	15	2121.9	2275.3	7.2287
6707	30	11	2200.6	2206.4	0.26388
6707	31	2	1899.3	2417.5	27.28
6707	32	7	2027.7	2405.6	18.639
6707	33	26	1764.9	1756.8	-0.46095
6707	34	25	1748.9	2206.3	26.15
6707	35	39	2277.8	1767.9	-22.387
6707	36	5	1979.1	2534.4	28.056
6707	37	16	2382.8	2170.3	-8.9182
6707	38	1	1683.4	2190.4	30.119
6707	39	29	2351.8	2428.4	3.2586
6707	40	34	2084.1	1965.7	-5.6792
6707	41	27	1579.2	2240.2	41.858
6707	42	3	2261.4	2562.5	13.315
6707	43	38	1946.4	2224.9	14.304
6707	44	14	1902.3	1999	5.0816
6707	45	23	2263.9	2498.5	10.361
6707	46	35	2145.4	2199.4	2.5192
6707	47	31	2420.1	2110.1	-12.807
517	1	39	2119.7	2424.4	14.375
517	2	7	2415.2	2374.3	-1.6945
517	3	35	2677.1	2239	-16.366
517	4	8	2483.4	2106.1	-15.191
517	5	3	2351.6	2318.1	-1.4285
517	6	16	2692.5	2565.7	-4.7093
517	7	17	2642.9	2301.6	-12.912
517	8	24	2397.4	2258.1	-5.8103
517	9	43	2748.2	2536.7	-7.6942
517	10	32	2668.9	2397.4	-10.174
517	11	46	2342.6	2188.1	-6.5926
517	12	38	2542	2245.6	-11.659
517	13	30	2800.2	2293.5	-18.095
517	14	20	2384.1	2235.4	-6.2381
517	15	9	2189.5	2479.2	13.233
517	16	28	2364.3	2309	-2.3429
517	17	45	2759.5	2265.4	-17.904
517	18	29	2496.1	2155.5	-13.642
517	19	15	2224	2381.8	7.0937
517	20	12	2600.4	2280.2	-12.315
517	21	44	2255.9	2297.6	1.8455
517	22	33	2419.2	2214.6	-8.456
517	23	2	2269.3	2303.9	1.5248
517	24	18	2390.4	2298.5	-3.844
517	25	41	2425.1	2325	-4.1283
517	26	11	2781.2	2043.3	-26.533
517	27	14	2357.3	2143.5	-9.0728
517	28	6	2657.8	2842.5	6.9495
517	29	10	NaN	2149.5	NaN
517	30	47	2730.5	2499.7	-8.4512
517	31	13	2388	2046.4	-14.306
517	32	34	2341.5	2109.8	-9.8975
517	33	40	2474.1	2088.7	-15.578
517	34	42	1637.6	2274.1	38.866
517	35	5	2472.2	2091.7	-15.389
517	36	27	2381.2	2037.4	-14.438
517	37	23	2545.9	2069.9	-18.697
517	38	36	1936.1	1959.2	1.196
517	39	19	2613.1	2259.9	-13.516
517	40	22	2499.8	2195	-12.191
517	41	21	2367.3	2193.2	-7.3526
517	42	25	2473.2	1934	-21.802
517	43	1	2520.7	2198.7	-12.773
517	44	37	2425.4	2318.2	-4.4169
517	45	4	2349.6	2524.5	7.4438
517	46	31	2371.3	2594.1	9.3966
517	47	26	2377.2	2163	-9.0093
9926	1	14	1738.8	1961.6	12.815
9926	2	26	1685.4	1805.4	7.1192
9926	3	5	1720.4	1978.9	15.026
9926	4	40	1658.5	1798.2	8.4228
9926	5	44	1753.9	1840.4	4.9326
9926	6	29	1665.8	1858.4	11.56
9926	7	19	1667.5	1855.2	11.255
9926	8	41	1576.5	1790.5	13.576
9926	9	23	1572	1789.7	13.845
9926	10	7	1584.1	1656	4.5413
9926	11	22	1832.7	1790.3	-2.3132
9926	12	17	1512.2	1581.7	4.5951
9926	13	45	1576.6	1659.4	5.2486
9926	14	30	1743.5	1530.1	-12.242
9926	15	28	1462.8	1590.2	8.7097
9926	16	20	1487.7	1631.5	9.6644
9926	17	16	1574.2	1629.8	3.5294
9926	18	35	1414.4	1482.7	4.8239
9926	19	18	1483.4	1562.3	5.3207
9926	20	39	1437.8	1545.8	7.5171
9926	21	34	1400.4	1413.8	0.95725
9926	22	31	1386.1	1410.5	1.759
9926	23	42	1426.8	1412.5	-1.0054
9926	24	25	1409.9	1386.7	-1.6488
9926	25	13	1399.4	1541.2	10.136
9926	26	37	1586.2	1433.7	-9.6163
9926	27	27	1454.3	1462.9	0.58698
9926	28	38	1479	1559.5	5.4403
9926	29	43	1417.6	1600.1	12.876
9926	30	2	1515	1501.2	-0.90649
9926	31	24	1483.5	1519.7	2.4353
9926	32	12	1391.9	1344.5	-3.4042
9926	33	4	1372.1	1484.8	8.2135
9926	34	9	1514.8	1500.4	-0.95001
9926	35	10	1370.3	1598.5	16.656
9926	36	46	1456.6	1496.1	2.7117
9926	37	6	1321.4	1433.4	8.4735
9926	38	47	1479.6	1310.4	-11.435
9926	39	21	1347.3	1468.3	8.9775
9926	40	15	1494.5	1696.6	13.523
9926	41	8	1504.4	1424.6	-5.3069
9926	42	33	1436.2	1470.9	2.4181
9926	43	3	1394.6	1437.2	3.0609
9926	44	1	1397.2	1612.5	15.406
9926	45	36	1400.5	1505.2	7.473
9926	46	11	1414.1	1564.7	10.656
9926	47	32	1436.1	1560.9	8.6868
3712	1	22	1900.2	1811.5	-4.6705
3712	2	41	1846.2	1782.5	-3.4477
3712	3	15	1843.9	1881.6	2.0475
3712	4	1	2113.3	2007.8	-4.9917
3712	5	37	1635.5	1623.9	-0.70861
3712	6	19	1655.2	1779	7.4779
3712	7	43	1552.2	1677.6	8.081
3712	8	38	1849.2	1776.6	-3.9269
3712	9	3	1705.7	1637.8	-3.9773
3712	10	39	1656.4	1683.6	1.6392
3712	11	32	1691	1673.1	-1.0593
3712	12	26	1524.5	1624.6	6.5693
3712	13	23	2385.3	2661	11.557
3712	14	42	1573.7	1551.1	-1.4388
3712	15	47	1619.2	1599	-1.2502
3712	16	36	1560.6	1649.2	5.6795
3712	17	12	1685.8	1756	4.1605
3712	18	16	1652.6	1597.5	-3.329
3712	19	6	1619.5	1572.9	-2.8785
3712	20	7	1840.5	1552.8	-15.635
3712	21	34	1551.5	1481.5	-4.5098
3712	22	24	1728	1578	-8.6811
3712	23	35	2041.4	1512.8	-25.891
3712	24	30	1480.1	1530.4	3.398
3712	25	28	1787.9	1537.7	-13.996
3712	26	40	1498.9	1581.6	5.5177
3712	27	14	1532.4	1527.3	-0.33165
3712	28	17	1569.3	1819.6	15.946
3712	29	44	1553.7	1561.4	0.49141
3712	30	29	1659.2	1589.5	-4.1993
3712	31	31	1520	1561.3	2.7203
3712	32	18	1721.8	1640.1	-4.747
3712	33	8	1518.6	1497.5	-1.393
3712	34	25	1567.9	1560.2	-0.49391
3712	35	4	1665.9	1458.5	-12.449
3712	36	27	1550.7	1594.4	2.8212
3712	37	9	1590.5	1572.8	-1.11
3712	38	20	1536.8	1557.4	1.3366
3712	39	46	1611.1	1538	-4.5357
3712	40	13	1633.6	1646.1	0.7658
3712	41	5	1615.7	1536	-4.9295
3712	42	2	1597	1643.6	2.9132
3712	43	11	1630.6	1611	-1.2006
3712	44	33	1554.2	1474.4	-5.1334
3712	45	45	1523.9	1560.4	2.3971
3712	46	21	1669.6	1664.7	-0.29351
3712	47	10	1569.4	1583	0.86323
4302	1	36	1811.1	2055.8	13.516
4302	2	39	1870.4	1999.1	6.8778
4302	3	19	2080.6	2424.4	16.524
4302	4	34	2030.8	2172.2	6.9633
4302	5	26	1709.2	1969.4	15.223
4302	6	24	1666.1	2045.7	22.781
4302	7	28	1610.2	1837.8	14.135
4302	8	1	1749.8	1906.6	8.9619
4302	9	4	1724.6	1936.8	12.304
4302	10	5	1688.6	1901.9	12.627
4302	11	17	1390.4	1717.5	23.526
4302	12	23	1428.6	1715.6	20.093
4302	13	44	1674.7	1646	-1.7133
4302	14	3	1697.2	1669.9	-1.6125
4302	15	2	1407.9	1770.6	25.766
4302	16	33	1665.3	1706	2.4434
4302	17	42	1843.1	1727.8	-6.2581
4302	18	11	1913.9	1751.3	-8.4948
4302	19	16	2019.9	1753.4	-13.194
4302	20	35	1723.5	1496.8	-13.151
4302	21	6	1629.8	1717.4	5.3769
4302	22	41	1373.9	2259.7	64.477
4302	23	32	1617.5	1983.9	22.655
4302	24	18	1857.7	1707.2	-8.105
4302	25	43	1813.4	1667.2	-8.065
4302	26	21	1383.4	1724.1	24.628
4302	27	10	1794.7	1556.4	-13.277
4302	28	31	1417.4	1626.6	14.763
4302	29	22	1775.4	2165.4	21.966
4302	30	45	1689.7	2011.2	19.028
4302	31	8	1780.1	1934.8	8.6888
4302	32	7	1419	1470	3.5948
4302	33	37	1747.5	1522	-12.903
4302	34	13	1304.1	1959.4	50.255
4302	35	20	1963.4	1913.1	-2.5586
4302	36	38	1827.1	1629.5	-10.813
4302	37	40	1857.9	1737.5	-6.4765
4302	38	29	1441.4	1488.5	3.2634
4302	39	15	1597.4	1799.8	12.668
4302	40	47	1262	1925.6	52.576
4302	41	9	1740.8	1498.1	-13.942
4302	42	30	1482.5	1341.8	-9.4899
4302	43	25	1712.9	1799.8	5.077
4302	44	46	1531.6	1937.8	26.52
4302	45	12	1801.8	1825.5	1.3144
4302	46	14	1564.6	1989.7	27.17
4302	47	27	1488.2	2067.9	38.951
4404	1	2	2115.7	2431.3	14.919
4404	2	5	2197.5	2199.3	0.080925
4404	3	14	2225.4	2314.7	4.0146
4404	4	15	2199.9	2107.2	-4.2117
4404	5	29	2063.7	1935	-6.2327
4404	6	12	2234.4	2134.6	-4.4651
4404	7	28	2716.6	2369.1	-12.794
4404	8	35	2694.9	1883.4	-30.112
4404	9	47	2037.6	1934.7	-5.0527
4404	10	33	2015.8	1665.7	-17.37
4404	11	24	1782.3	1748.2	-1.9084
4404	12	43	2153	2182.9	1.3874
4404	13	27	1734.9	1821.2	4.9732
4404	14	6	1814.2	1719.9	-5.201
4404	15	7	1830.6	1679.2	-8.2707
4404	16	34	2121.8	2054.3	-3.1846
4404	17	20	2055.7	1978	-3.7795
4404	18	26	2003	1791.9	-10.537
4404	19	19	1934.2	1814.9	-6.1657
4404	20	11	1768.9	1858.5	5.0627
4404	21	30	2034	1849.2	-9.0871
4404	22	46	2089	1775.8	-14.993
4404	23	41	2106.9	1752.4	-16.824
4404	24	8	2142.2	1907.1	-10.973
4404	25	32	2433.6	1793.7	-26.293
4404	26	36	1939.2	1886.6	-2.7136
4404	27	38	1692.2	1740.5	2.8536
4404	28	23	2616	2095.6	-19.892
4404	29	9	1941.7	1884.3	-2.9553
4404	30	21	2002.8	1963.7	-1.9553
4404	31	1	2182	2237.3	2.5352
4404	32	44	1951.3	2037	4.391
4404	33	17	2228.9	1668	-25.166
4404	34	42	1704.9	1648	-3.3406
4404	35	18	1829.1	1737.4	-5.0111
4404	36	13	1903.8	1741.3	-8.5348
4404	37	22	1775.5	2051.2	15.526
4404	38	16	2503.4	2023.2	-19.179
4404	39	25	1957.2	1830.8	-6.4576
4404	40	37	2000.8	1605.9	-19.738
4404	41	3	2011.5	1831	-8.973
4404	42	39	1747	1774.6	1.5819
4404	43	40	1859.1	1860.4	0.072133
4404	44	45	1786.3	1743.4	-2.4015
4404	45	4	1733.6	1707.3	-1.5141
4404	46	10	2010.3	1702.5	-15.312
4404	47	31	1833.7	2031.8	10.808
5727	1	40	3738.1	3870.9	3.5526
5727	2	31	3793.7	4141	9.1544
5727	3	24	3832	4125.9	7.6685
5727	4	32	3915.6	4171.7	6.5415
5727	5	47	4224.5	4413.9	4.4836
5727	6	18	3855.9	3996.8	3.6533
5727	7	36	3665.1	3723.8	1.6014
5727	8	23	3747.5	3735.3	-0.32447
5727	9	43	3810.8	3813.5	0.072411
5727	10	6	3623.2	3497.5	-3.4675
5727	11	30	3655.7	4075.8	11.493
5727	12	3	3925.9	3544.2	-9.7232
5727	13	17	3684.1	3604	-2.175
5727	14	35	3606.6	3606.4	-0.0063746
5727	15	45	3299	3553.8	7.7236
5727	16	26	3379.8	3455.6	2.2438
5727	17	7	3215.9	3491.7	8.579
5727	18	10	3357.9	3176.6	-5.3987
5727	19	27	3190.4	3587.3	12.442
5727	20	15	3572.7	3667.8	2.6618
5727	21	16	3583.8	3264.7	-8.9035
5727	22	46	3330.5	3720.8	11.717
5727	23	21	3329.9	3526.3	5.8984
5727	24	25	3541.7	3669	3.5945
5727	25	8	3424	3554.5	3.8105
5727	26	12	3759.7	3560.9	-5.2882
5727	27	4	3800.5	3909.9	2.8784
5727	28	37	3215	3716	15.583
5727	29	5	3680.2	3747.4	1.8257
5727	30	39	3344	3808	13.876
5727	31	41	3968.7	3907.4	-1.5465
5727	32	28	3643	4307.8	18.249
5727	33	42	3927	3368.1	-14.232
5727	34	9	3390.3	3801.7	12.135
5727	35	33	3471.9	3666.8	5.6122
5727	36	2	3471.3	3499.5	0.81233
5727	37	38	3455.7	3428.5	-0.78826
5727	38	22	4110.3	3750.7	-8.7492
5727	39	29	3504.6	3783.3	7.9522
5727	40	19	3833.4	4643.5	21.132
5727	41	14	2945.1	3294.9	11.878
5727	42	34	3144.9	3598.2	14.414
5727	43	1	3796.3	3355.9	-11.6
5727	44	20	2960.6	2970.3	0.33029
5727	45	13	3306.9	3561.3	7.6924
5727	46	44	3838.3	3298.7	-14.06
5727	47	11	3507.2	3511.8	0.13108
4810	1	29	1757.4	1719.8	-2.1397
4810	2	21	1471.9	1730	17.535
4810	3	37	1498.3	1587.6	5.9645
4810	4	44	1464	1604.7	9.6078
4810	5	22	1536.4	1768.1	15.084
4810	6	7	1523.1	1651.3	8.4132
4810	7	13	1553.5	1484.5	-4.447
4810	8	16	1604.7	1634.5	1.8556
4810	9	2	1670.6	1643.3	-1.6328
4810	10	26	1594.1	1362.2	-14.543
4810	11	1	1813.7	1486.4	-18.048
4810	12	9	1435.5	1507.6	5.0196
4810	13	24	1372.4	1369.1	-0.24344
4810	14	23	1408.2	1373.3	-2.4736
4810	15	10	1290.9	1469.6	13.847
4810	16	46	1324.2	1459.9	10.246
4810	17	12	1551.4	1455.1	-6.2124
4810	18	6	1507.7	1305.1	-13.439
4810	19	34	1252	1561.6	24.734
4810	20	18	1289.2	1348.3	4.5805
4810	21	25	1319.4	1245.7	-5.5852
4810	22	31	1411	1360.8	-3.5589
4810	23	14	1200.6	1574.2	31.118
4810	24	35	1418.4	1292.4	-8.8819
4810	25	11	1225.6	1447	18.063
4810	26	17	1276.4	1352.9	5.9918
4810	27	32	1221.6	1295	6.0082
4810	28	33	1194.4	1342.7	12.416
4810	29	47	1383.5	1283.3	-7.2471
4810	30	5	1260.1	1259.6	-0.036796
4810	31	38	1625.8	1445.7	-11.076
4810	32	45	1122.2	1234.8	10.032
4810	33	27	1139.8	1245	9.2315
4810	34	40	944.85	1285.1	36.008
4810	35	20	1569.6	1704.4	8.587
4810	36	4	1125.7	1234.8	9.6877
4810	37	28	1234.9	1115.3	-9.6834
4810	38	41	1201.4	1235.8	2.868
4810	39	39	1181.7	1200.9	1.6236
4810	40	19	1509	1549.3	2.6734
4810	41	15	1319.9	1169	-11.439
4810	42	43	1155	1460.5	26.447
4810	43	3	1233.9	1111.3	-9.9397
4810	44	42	1901.8	1951.9	2.6296
4810	45	36	1779.7	2193.2	23.234
4810	46	30	1777	1541.8	-13.233
4810	47	8	1722	1434.4	-16.699
2909	1	2	2218.3	2411.2	8.692
2909	2	13	2335	2236.5	-4.2199
2909	3	18	2256.9	2505	10.99
2909	4	29	2279.2	2324.5	1.9869
2909	5	11	2219.3	2289.7	3.1747
2909	6	28	2371.6	2663.5	12.31
2909	7	35	2260.5	2133.2	-5.6314
2909	8	41	2199.5	2394.9	8.8831
2909	9	26	2310.2	2243.4	-2.8922
2909	10	7	2023.8	2320.9	14.678
2909	11	43	2527.2	2328.6	-7.8585
2909	12	20	2143.6	2112.7	-1.4394
2909	13	16	2019.8	2262.3	12.003
2909	14	24	2139.5	2207.1	3.1606
2909	15	21	2191.6	2127.6	-2.9236
2909	16	10	1981	2129.6	7.5013
2909	17	25	2174.7	2289.9	5.2985
2909	18	30	2062.5	2180.4	5.7166
2909	19	22	2002.7	2210.5	10.372
2909	20	23	2318.2	2042.8	-11.879
2909	21	9	2060.7	2250.1	9.1887
2909	22	47	2460.6	2092.3	-14.966
2909	23	8	2042.3	1866	-8.6354
2909	24	14	2169.6	2096.6	-3.3653
2909	25	32	2038.1	1967.9	-3.4448
2909	26	27	1850.1	2101.2	13.569
2909	27	17	2132.3	2110.1	-1.0425
2909	28	44	2105.7	2373	12.691
2909	29	34	2010.9	2086.7	3.7699
2909	30	12	2320.5	2458.5	5.9473
2909	31	38	2783.4	3430.1	23.233
2909	32	45	2518.8	2565.4	1.8509
2909	33	39	2363.7	2014.6	-14.771
2909	34	40	2510.6	1941.7	-22.658
2909	35	37	1746.4	1883	7.8242
2909	36	19	1995.7	1943	-2.6396
2909	37	36	2123	2159.6	1.7218
2909	38	4	1949.2	1812.9	-6.9952
2909	39	42	1961.1	2493.7	27.158
2909	40	3	2346.1	2078	-11.43
2909	41	46	1750.7	2190.6	25.126
2909	42	1	2419.3	3290.8	36.02
2909	43	5	2649.2	2637.3	-0.45204
2909	44	6	2865.8	2188.9	-23.621
2909	45	15	2306.6	2117	-8.2222
2909	46	31	1883.6	2147.2	13.994
2909	47	33	2579.9	2360.9	-8.486
9303	1	40	1522.3	1770.8	16.324
9303	2	35	1532.7	1624.1	5.963
9303	3	46	1478.7	1580.6	6.8903
9303	4	11	1527.4	1537.8	0.6808
9303	5	22	1547.1	1535.6	-0.74463
9303	6	23	1537.5	1591.7	3.5283
9303	7	4	1401.1	1468.6	4.8132
9303	8	19	1404.1	1385.5	-1.3253
9303	9	5	1408.5	1468.2	4.2425
9303	10	31	1266.1	1374.2	8.5347
9303	11	25	1309.2	1514.4	15.672
9303	12	36	1268.4	1278.2	0.77674
9303	13	14	1203.9	1238.4	2.8633
9303	14	43	1201.9	1235.9	2.823
9303	15	29	1373.5	1315.7	-4.2066
9303	16	32	1112.4	1433.6	28.877
9303	17	2	1236	1415.1	14.486
9303	18	16	1414.8	1347.5	-4.7571
9303	19	44	1284.1	1159.2	-9.7268
9303	20	41	1149.4	1233.2	7.2861
9303	21	1	1309.2	1631.8	24.643
9303	22	30	1497.6	1321.5	-11.758
9303	23	20	1172.3	1352	15.335
9303	24	27	1437.4	1388.3	-3.418
9303	25	38	1268.3	1260.5	-0.61733
9303	26	3	1336.6	1384.7	3.5998
9303	27	42	1318.4	1237.2	-6.1619
9303	28	26	1534.2	1570.3	2.3519
9303	29	37	1232.7	1415.5	14.829
9303	30	28	1385.3	1931.6	39.441
9303	31	33	1723.2	1578.3	-8.4046
9303	32	34	1435.9	1504.7	4.7908
9303	33	45	1444.7	1536.7	6.3721
9303	34	13	1420.9	1758.8	23.78
9303	35	9	1331.7	1326.8	-0.36718
9303	36	10	1144.8	1243.1	8.583
9303	37	24	1392.3	1537.9	10.455
9303	38	21	1557.1	1741.2	11.824
9303	39	18	1421.4	1538.1	8.2127
9303	40	6	1402.2	1327.3	-5.3379
9303	41	12	1513.8	1628.3	7.5661
9303	42	8	1399.9	1266.7	-9.5119
9303	43	39	1410.8	1543.6	9.4178
9303	44	7	1418	1582.7	11.617
9303	45	47	1612	1796.9	11.471
9303	46	15	1472	1516.5	3.024
9303	47	17	1420.9	1471.3	3.5479
2422	1	25	1738.3	1741.6	0.18913
2422	2	29	1434.5	1580.8	10.197
2422	3	7	1566.5	1633.1	4.2516
2422	4	33	1846.7	1704.8	-7.6808
2422	5	10	1623.4	1319	-18.747
2422	6	16	1490.3	1464.9	-1.7042
2422	7	27	1542.3	1434.3	-7.0048
2422	8	17	1564.8	1506.4	-3.7315
2422	9	38	1634.5	1380.8	-15.523
2422	10	35	1433.6	1237.2	-13.7
2422	11	45	1382.5	1336.4	-3.3324
2422	12	13	1274.9	1180	-7.4392
2422	13	40	1348.8	1362.8	1.0344
2422	14	12	1549.3	1605.7	3.6432
2422	15	43	1317.6	1263.3	-4.1218
2422	16	9	751.98	1113	48.009
2422	17	47	1465.2	1657.4	13.121
2422	18	42	1586.8	1728.1	8.9037
2422	19	44	1628.1	1670.9	2.6241
2422	20	23	1290	1414.3	9.6379
2422	21	28	1403.8	1318.4	-6.0861
2422	22	30	1145.6	1273.1	11.134
2422	23	36	1094.8	1079.4	-1.4025
2422	24	8	1341.6	1644.5	22.575
2422	25	11	1424.2	1432.3	0.56963
2422	26	14	1015.5	1238.2	21.932
2422	27	19	1265.8	1234.5	-2.4791
2422	28	2	1244.4	1321	6.155
2422	29	3	1121.7	1281.7	14.269
2422	30	18	1414.2	1130.6	-20.055
2422	31	20	1158.8	1124.5	-2.9549
2422	32	5	1175.5	1135.1	-3.4363
2422	33	6	550.23	1103.9	100.63
2422	34	22	1142.5	1082.2	-5.276
2422	35	31	973.31	1428	46.716
2422	36	46	1658.9	1774.2	6.9488
2422	37	39	1450.6	1318	-9.1405
2422	38	34	1231	1344.6	9.2288
2422	39	37	1129.7	1277.4	13.072
2422	40	15	1323.4	1302.6	-1.5688
2422	41	1	1287.1	1383.6	7.4964
2422	42	4	NaN	1291.1	NaN
2422	43	26	1350.9	1376.3	1.8816
2422	44	21	1293	1275.2	-1.3758
2422	45	41	1083.6	1285.8	18.662
2422	46	24	1168.9	1565.4	33.913
2422	47	32	1254.3	1384.7	10.391
8112	1	21	3430.7	4191	22.163
8112	2	28	3756.9	3812.9	1.492
8112	3	25	3447	3668	6.4105
8112	4	43	3219.6	3892.3	20.895
8112	5	10	3856.8	3352.7	-13.069
8112	6	32	3268.8	3092.5	-5.393
8112	7	23	3123.6	3653.5	16.967
8112	8	37	2848.6	2603.2	-8.6158
8112	9	7	3106.4	3038.8	-2.1754
8112	10	12	2964.6	3765.1	27.001
8112	11	22	3643.2	3191.4	-12.402
8112	12	15	3269.1	3583.5	9.6186
8112	13	5	2978.3	3006.9	0.96082
8112	14	9	3104.9	2665.9	-14.139
8112	15	45	3053.9	2794.6	-8.4886
8112	16	42	2931.8	2652.9	-9.5128
8112	17	38	2858.7	3055.1	6.8712
8112	18	27	2651	2649.9	-0.041065
8112	19	29	3053.4	2999.9	-1.75
8112	20	47	2733.8	3054	11.712
8112	21	20	3122.9	2738.6	-12.306
8112	22	1	3375.1	3214.4	-4.7595
8112	23	13	3393.2	3183	-6.1934
8112	24	46	2991	2972.9	-0.6029
8112	25	44	3651.6	3103.1	-15.022
8112	26	34	3387.5	3155.6	-6.8454
8112	27	30	2970.6	3021.1	1.6988
8112	28	8	3032.8	2947.5	-2.81
8112	29	40	2549.1	2657.1	4.2387
8112	30	41	3099	3706.2	19.595
8112	31	24	3278.7	2799.7	-14.609
8112	32	36	2662.6	3244.6	21.859
8112	33	19	2887.6	3319.2	14.945
8112	34	26	2709.3	2682.2	-1.0026
8112	35	4	2674.8	2940.6	9.9399
8112	36	2	3175.3	2816.8	-11.292
8112	37	31	3397.1	2833.1	-16.604
8112	38	11	2601.2	2934.7	12.821
8112	39	39	2809	2786.5	-0.80183
8112	40	3	3202.9	2637.8	-17.645
8112	41	35	3619.5	3308.7	-8.5855
8112	42	33	2886.7	2751.1	-4.6947
8112	43	16	3391.4	3494.8	3.0507
8112	44	14	2982.9	3012.2	0.98479
8112	45	6	2936.3	3125.6	6.4473
8112	46	17	3039.9	2729.4	-10.212
8112	47	18	2534.4	2599.6	2.571
1517	1	6	2753.3	3555.6	29.139
1517	2	25	3206.8	3693.1	15.165
1517	3	31	3158.7	3592.6	13.735
1517	4	4	3502.8	4111.4	17.375
1517	5	42	2939.3	3540.3	20.45
1517	6	7	3265.7	3096.6	-5.1775
1517	7	2	2992.4	3366	12.487
1517	8	29	2994.7	3412	13.937
1517	9	28	2960.5	3136.4	5.9412
1517	10	9	2700.2	3144.5	16.456
1517	11	40	1872.3	3109.4	66.079
1517	12	33	2825.4	3371.6	19.331
1517	13	19	3622.9	3281.1	-9.4351
1517	14	1	2813.8	3313.2	17.748
1517	15	22	3114.8	3216.4	3.261
1517	16	15	2676.6	3316.2	23.895
1517	17	37	2261.6	2914.3	28.859
1517	18	36	2923.2	3112.7	6.4821
1517	19	44	2851.7	3240.6	13.636
1517	20	17	3017.3	2988.4	-0.95769
1517	21	34	2599.5	3301	26.987
1517	22	16	2827	3018.9	6.7881
1517	23	24	3091.9	2987	-3.3928
1517	24	13	2736.1	2851.2	4.2068
1517	25	32	3146.3	3514	11.687
1517	26	12	2842.9	3369.7	18.529
1517	27	14	3031.4	3442.1	13.548
1517	28	23	3113	3119.3	0.20266
1517	29	45	2847.3	3195.4	12.228
1517	30	10	3005.5	2932	-2.4442
1517	31	5	2514.9	3147.1	25.14
1517	32	43	2736.4	3295.5	20.434
1517	33	39	2644.5	2813.1	6.3736
1517	34	47	2944.6	3004.2	2.0227
1517	35	8	2678.4	3116.7	16.366
1517	36	21	2810.5	2637.1	-6.1705
1517	37	46	2715.5	3123.1	15.009
1517	38	18	2988.7	3507.7	17.368
1517	39	38	2971	3362.5	13.179
1517	40	11	2795.7	2979.7	6.582
1517	41	30	2763.5	2697.7	-2.3805
1517	42	41	2843.3	2961.4	4.1509
1517	43	35	2724.4	2942.7	8.0124
1517	44	3	3394.1	3936	15.967
1517	45	27	2815.1	2786.6	-1.0118
1517	46	26	2490.2	3057.8	22.795
1517	47	20	2877.8	3013.1	4.6996
710	1	9	4070	4242.5	4.2387
710	2	31	4189.8	4645.1	10.867
710	3	18	4354.1	4845.6	11.288
710	4	34	4337.2	4632.3	6.8034
710	5	42	4272.8	4365.5	2.1678
710	6	6	4376.3	4403	0.60889
710	7	24	4620.8	4741.4	2.6102
710	8	20	4610.4	4424.1	-4.0419
710	9	7	3488.6	3970.9	13.827
710	10	4	4004.1	5098.1	27.323
710	11	39	3469.9	4105.7	18.324
710	12	43	4156.2	4324.3	4.0445
710	13	32	4234.5	4359.3	2.9487
710	14	47	4357.3	4440.2	1.9033
710	15	16	4302	4116.3	-4.3155
710	16	45	4253.8	4613.7	8.4605
710	17	25	4109.1	5271	28.277
710	18	41	4608.6	5709.5	23.888
710	19	2	4935.2	5070.4	2.74
710	20	11	4754.1	4422.2	-6.98
710	21	3	4537.2	4364.8	-3.8008
710	22	13	4677.3	4407.1	-5.7775
710	23	14	4324.2	4711.3	8.9518
710	24	33	4223.7	4896.1	15.919
710	25	36	4118.4	4868.9	18.223
710	26	10	4935.3	5079.2	2.9151
710	27	17	3838.7	4244.6	10.573
710	28	46	4495.4	4767.3	6.0472
710	29	40	4400.3	5225.6	18.754
710	30	29	4570.6	4985.8	9.084
710	31	5	4353.3	4219.5	-3.0743
710	32	28	4218.2	5202.8	23.34
710	33	38	3982.4	4480.6	12.511
710	34	12	3990.6	4936.4	23.703
710	35	26	5436	5261.9	-3.2031
710	36	19	4752.4	4821	1.4422
710	37	37	4389.7	4283.5	-2.4185
710	38	44	4038.9	4851.6	20.12
710	39	1	5261	5500.3	4.5474
710	40	23	4395.9	4717.9	7.3255
710	41	35	5165.5	4981.9	-3.5539
710	42	22	4846.7	4472	-7.7314
710	43	27	4227	5385	27.396
710	44	30	3976.6	4751.8	19.495
710	45	21	3911	5008.9	28.073
710	46	8	4256.7	4732.5	11.178
710	47	15	4202.6	4807.2	14.386
1410	1	34	1478	1553.3	5.089
1410	2	20	1530.4	1512.3	-1.1835
1410	3	14	1584.8	1600.7	1.0075
1410	4	11	1521.9	1487.9	-2.2397
1410	5	29	1461.5	1566.8	7.2102
1410	6	25	1687.2	1465.4	-13.143
1410	7	15	1465.7	1469.3	0.25186
1410	8	36	1437.3	1485.4	3.3448
1410	9	45	1392	1454.8	4.5081
1410	10	5	1510.1	1478.6	-2.0844
1410	11	42	1391.6	1464.7	5.2516
1410	12	23	1416.7	1479.2	4.4118
1410	13	24	1422.6	1367.2	-3.8939
1410	14	26	1386.7	1351.2	-2.5591
1410	15	10	1403.8	1418.4	1.037
1410	16	8	1458.6	1399.7	-4.0403
1410	17	28	1296.9	1431.6	10.387
1410	18	4	1425	1246	-12.563
1410	19	32	1297.2	1297.5	0.019835
1410	20	3	1221	1382.6	13.234
1410	21	19	1358.9	1388.6	2.1802
1410	22	44	1425.6	1404.4	-1.4861
1410	23	39	1340.8	1307.6	-2.483
1410	24	40	1210.4	1393.3	15.108
1410	25	33	1331.7	1283.3	-3.6393
1410	26	13	1369.2	1276.8	-6.7487
1410	27	17	1237.5	1264.5	2.186
1410	28	27	1347.6	1281.4	-4.9122
1410	29	2	1274.8	1552.1	21.751
1410	30	16	1206.7	1326.1	9.9003
1410	31	43	1377.7	1300.4	-5.6126
1410	32	1	1189.4	1284.4	7.9832
1410	33	31	1335.3	1272.4	-4.7088
1410	34	37	1166.3	1151.1	-1.3006
1410	35	21	1346.5	1424.6	5.8047
1410	36	18	1505.8	1436.2	-4.626
1410	37	9	1275.1	1261.5	-1.065
1410	38	38	1320	1249.5	-5.3434
1410	39	7	1484.1	1361.5	-8.2616
1410	40	46	1509.8	1438.2	-4.7469
1410	41	6	1338.3	1221.5	-8.727
1410	42	35	1314.3	1347.8	2.5471
1410	43	47	1119.8	1223.3	9.239
1410	44	22	1331.4	1460.5	9.6899
1410	45	12	1299.3	1354.4	4.2425
1410	46	30	1320	1280.7	-2.9768
1410	47	41	1354	1360.9	0.50543
4406	1	11	1964.4	2407.2	22.54
4406	2	23	2255.8	2272.4	0.73536
4406	3	33	2221.1	2252.5	1.4138
4406	4	6	2177.4	2142.4	-1.6068
4406	5	47	2260.4	2308.2	2.1172
4406	6	28	2374.4	2113.8	-10.974
4406	7	2	2308.7	2332.2	1.0164
4406	8	39	2040.1	2127	4.2595
4406	9	27	2216	2069.5	-6.6134
4406	10	1	2175.7	2382.9	9.5243
4406	11	46	2451.6	2445.3	-0.25663
4406	12	44	2078.2	2142.9	3.1142
4406	13	8	1944.7	2180.7	12.139
4406	14	29	2118.1	2133	0.70469
4406	15	36	2239.5	2164.8	-3.3364
4406	16	43	2091.1	2229.2	6.6016
4406	17	41	2104.7	2287	8.6645
4406	18	34	2117.1	2026.3	-4.2884
4406	19	3	1924.3	1945.4	1.0947
4406	20	4	1860.2	1925.6	3.5192
4406	21	31	2003.6	2202.1	9.9064
4406	22	9	1740.1	1759.3	1.1011
4406	23	24	1864	2216.8	18.928
4406	24	7	1932.6	1825.4	-5.5486
4406	25	15	1960	2070.1	5.6219
4406	26	38	1831.6	1837.2	0.30662
4406	27	12	2095.2	2152	2.7089
4406	28	18	1960.3	1870.9	-4.5614
4406	29	32	1970.5	2172	10.227
4406	30	22	2077.8	2008.9	-3.3145
4406	31	40	1913.4	1843.2	-3.6707
4406	32	16	1993.8	2283.9	14.548
4406	33	14	1930.1	1796.6	-6.915
4406	34	42	1882.7	2024	7.5043
4406	35	13	1936.6	1827.4	-5.6423
4406	36	10	1999.5	1944.2	-2.7668
4406	37	25	1978.3	1940.4	-1.9182
4406	38	37	1899	1825.7	-3.8647
4406	39	26	1984.4	2378.3	19.849
4406	40	45	2245.8	1837.5	-18.184
4406	41	30	1829	1785.3	-2.3891
4406	42	21	1879.4	1824.8	-2.9072
4406	43	19	1885.7	2086.4	10.642
4406	44	17	1932.1	2129.3	10.203
4406	45	5	2034.9	2045.5	0.52011
4406	46	35	2292.4	2561.7	11.751
4406	47	20	2375.6	2286.1	-3.7681
3929	1	18	1003.8	1007.7	0.38239
3929	2	45	1195.5	1059.9	-11.344
3929	3	6	945.96	990.38	4.6956
3929	4	4	1055.5	1033	-2.1328
3929	5	26	1067.1	1005.9	-5.733
3929	6	5	982.43	992.57	1.033
3929	7	1	1008.3	1038.7	3.0179
3929	8	20	987.64	950.15	-3.7961
3929	9	33	1032.3	878.94	-14.86
3929	10	36	1034.7	1007.5	-2.627
3929	11	7	927.27	945.33	1.9479
3929	12	23	1118.9	876.93	-21.629
3929	13	21	878.16	878.16	0.00081503
3929	14	17	903.45	797.82	-11.692
3929	15	38	878.6	878.76	0.017951
3929	16	11	893	863.2	-3.3376
3929	17	35	860.58	804.24	-6.5459
3929	18	37	741.75	761.49	2.6608
3929	19	39	817.99	743.94	-9.0534
3929	20	12	732.92	798.31	8.9218
3929	21	40	739.1	848.02	14.738
3929	22	24	777.87	749.98	-3.5856
3929	23	30	620.98	909.81	46.513
3929	24	13	655.76	672.27	2.5179
3929	25	31	1020.8	1048.7	2.7312
3929	26	9	802.6	700.93	-12.667
3929	27	2	612.69	711.23	16.082
3929	28	15	825.51	617.18	-25.237
3929	29	47	772.41	624.38	-19.164
3929	30	16	767.9	681.76	-11.217
3929	31	22	1361.7	832.17	-38.886
3929	32	34	688.52	693.86	0.77569
3929	33	8	627.37	745.43	18.819
3929	34	43	691.1	653.63	-5.4229
3929	35	10	667.82	661.15	-0.99841
3929	36	42	641.44	718.72	12.049
3929	37	29	705.57	667.61	-5.3809
3929	38	32	662.27	631.21	-4.6906
3929	39	46	860.74	632.2	-26.551
3929	40	28	1527.5	1375	-9.9841
3929	41	3	1043.9	769.11	-26.321
3929	42	27	591.77	867.66	46.621
3929	43	14	726.93	691.59	-4.8607
3929	44	25	672.17	644.41	-4.1303
3929	45	44	984.84	722.66	-26.621
3929	46	41	1745.3	1271.7	-27.137
3929	47	19	1212.9	1040	-14.259
4322	1	47	1769.6	1628.7	-7.9646
4322	2	22	1471.7	1533.3	4.1851
4322	3	8	1590.8	1495.9	-5.9636
4322	4	44	1435	1558	8.5705
4322	5	3	1301.4	1448.3	11.288
4322	6	23	1647	1295.4	-21.349
4322	7	1	1915	1486.9	-22.353
4322	8	10	1418.1	1416.4	-0.11796
4322	9	41	1446.3	1401.3	-3.112
4322	10	9	1438.1	1380.2	-4.0281
4322	11	4	1421.4	1450.2	2.0287
4322	12	16	1281.8	1598.7	24.725
4322	13	37	1574.3	1287.5	-18.222
4322	14	28	1360.5	1377	1.2133
4322	15	7	1905.3	1645.5	-13.635
4322	16	36	1785	1561	-12.55
4322	17	12	1658.9	1421.9	-14.289
4322	18	20	1877.3	1677.1	-10.66
4322	19	33	1762.7	1732.8	-1.6979
4322	20	34	1668.8	1489.1	-10.769
4322	21	13	1984.2	1195.9	-39.726
4322	22	25	1511.7	1292.5	-14.498
4322	23	27	1563.3	1634.7	4.565
4322	24	31	1323.2	1506.9	13.883
4322	25	21	1401.8	1542.4	10.032
4322	26	6	1387.4	1361.1	-1.8937
4322	27	43	1589.3	1607.3	1.1292
4322	28	29	1831	1522.9	-16.825
4322	29	14	1427	1682.7	17.917
4322	30	2	1672.2	1446	-13.53
4322	31	26	1344.3	1318.2	-1.9411
4322	32	15	1700.4	1522.3	-10.472
4322	33	5	1481.9	1216.8	-17.888
4322	34	38	1663.4	1293.3	-22.252
4322	35	18	1322	1491.1	12.788
4322	36	17	1685.6	1466.6	-12.992
4322	37	40	1693.8	1646.5	-2.7933
4322	38	11	1927.7	1874	-2.7855
4322	39	30	1420.2	1812.8	27.643
4322	40	32	1750.8	1850.9	5.7212
4322	41	19	1675.6	1740.2	3.8572
4322	42	46	1588	1410.6	-11.175
4322	43	24	1590.5	1348.7	-15.203
4322	44	45	1754.8	1375.2	-21.63
4322	45	35	1585.8	1487.5	-6.1978
4322	46	42	1609.5	1156.2	-28.164
4322	47	39	1245.2	1400.3	12.452
7822	1	10	1907.4	1964.4	2.9912
7822	2	21	1989.2	2249.8	13.1
7822	3	36	2317.2	2330.5	0.57379
7822	4	15	2207.2	2191.9	-0.69579
7822	5	4	1995.8	2248.2	12.649
7822	6	20	2130.3	2152	1.0155
7822	7	41	2170.4	2283.4	5.2077
7822	8	38	2025.6	2234.3	10.307
7822	9	26	2187.4	2321.3	6.1177
7822	10	33	2088.8	2329.9	11.545
7822	11	16	2284.7	2221.1	-2.7829
7822	12	22	2111.3	2150.8	1.869
7822	13	7	2078.8	2284.9	9.9099
7822	14	18	1999	2292.6	14.686
7822	15	44	2278.3	2151.4	-5.5701
7822	16	35	1976.2	1964.6	-0.58787
7822	17	37	2018.7	1948.9	-3.4577
7822	18	14	1947.5	2135.1	9.6327
7822	19	47	2056	2149.3	4.5423
7822	20	39	1923.6	2130.8	10.769
7822	21	5	2172.5	2086.6	-3.9515
7822	22	3	1982.4	2141	8.0042
7822	23	28	2060.6	2094.7	1.6576
7822	24	34	2091.5	2199.3	5.156
7822	25	25	2048.5	2257.5	10.2
7822	26	43	1974.2	2225.5	12.727
7822	27	45	2152.6	2270.8	5.4916
7822	28	12	1961.6	2180.1	11.135
7822	29	13	1932.8	2071.5	7.1739
7822	30	27	1888.4	1928.8	2.1395
7822	31	24	1922.8	2233.9	16.177
7822	32	32	1891.8	1965	3.8693
7822	33	19	1959.1	2028.7	3.5526
7822	34	23	1881.7	2084.6	10.782
7822	35	31	1834.5	2114	15.238
7822	36	6	1973	2063.2	4.5747
7822	37	8	2101.3	2007.4	-4.4664
7822	38	30	2041.9	2534.2	24.107
7822	39	42	2737.8	2353.8	-14.027
7822	40	1	2228.5	2361.5	5.967
7822	41	9	1983.7	2152.1	8.4887
7822	42	29	2110.1	2214.6	4.9526
7822	43	40	2009	2437.4	21.324
7822	44	46	2068.2	2082.5	0.69286
7822	45	11	2115.4	2080.2	-1.6629
7822	46	17	2196.4	1926.6	-12.288
7822	47	2	1819.4	1754.1	-3.59
9008	1	38	2149	2577.6	19.941
9008	2	39	2383.8	2498.3	4.8025
9008	3	7	2388	2619.9	9.7102
9008	4	14	2593.9	2673.2	3.0575
9008	5	1	2435.5	2614.4	7.3438
9008	6	34	2505.3	2468.5	-1.4659
9008	7	3	2268.2	2354.1	3.7879
9008	8	32	2566	2594.2	1.0984
9008	9	25	2472.3	2562.2	3.6341
9008	10	2	2125.2	2459.2	15.717
9008	11	42	2308.1	2331.5	1.0125
9008	12	26	2194.5	2197.4	0.13023
9008	13	6	2075.6	2255.8	8.6804
9008	14	24	2208.8	2391.8	8.2821
9008	15	13	2255.6	2589.2	14.789
9008	16	41	2165.4	2498.5	15.384
9008	17	46	2198.8	2332.8	6.0963
9008	18	33	2125.2	2283.4	7.444
9008	19	8	1930.2	2289.4	18.611
9008	20	22	2292.9	2533.8	10.508
9008	21	12	2118.9	2229	5.199
9008	22	28	2122.8	2173.3	2.3793
9008	23	4	2098.8	2019	-3.8033
9008	24	18	2042.4	1957	-4.1796
9008	25	36	1863.6	2049.5	9.9793
9008	26	43	2097.9	1960.7	-6.5357
9008	27	29	2003.2	2018.6	0.7654
9008	28	31	2089.8	1983.9	-5.068
9008	29	5	2033.6	1986.1	-2.3348
9008	30	16	1949.7	1949.5	-0.015326
9008	31	15	1856.3	2025.2	9.0981
9008	32	47	1878.6	1780.6	-5.2129
9008	33	37	1916.5	2005.1	4.6239
9008	34	20	1906.3	2047.6	7.4169
9008	35	45	1816.8	1812.5	-0.23728
9008	36	17	1716.5	1754.7	2.2289
9008	37	44	1980.3	1810.2	-8.5941
9008	38	11	1862.2	1802.7	-3.1953
9008	39	9	1847.8	2024.3	9.5502
9008	40	19	1920.3	1895.2	-1.3061
9008	41	40	1865.1	2052.6	10.052
9008	42	35	2174	2195.6	0.99103
9008	43	10	1805.1	1838.1	1.8299
9008	44	21	1746.6	1694.5	-2.981
9008	45	23	1902.4	1924.8	1.1759
9008	46	30	1800	1793.7	-0.35253
9008	47	27	1852.9	2009.5	8.4536
2223	1	8	1660.5	1791.8	7.9058
2223	2	24	1798.5	1760.3	-2.124
2223	3	29	1662.5	1623.2	-2.3625
2223	4	33	1977	1478.2	-25.233
2223	5	17	1717.4	1624	-5.4346
2223	6	3	2173.5	1796.5	-17.342
2223	7	47	1757.6	1644	-6.4607
2223	8	22	2112.7	1868.3	-11.566
2223	9	27	1799.2	1914	6.3808
2223	10	42	1592.4	1544.8	-2.9841
2223	11	1	2059.6	1616.8	-21.501
2223	12	13	1475.1	1400	-5.0936
2223	13	2	1652.5	1346.3	-18.531
2223	14	18	1585.8	1658.8	4.6045
2223	15	14	1621.7	1553.3	-4.2135
2223	16	4	1369.9	1369.6	-0.020908
2223	17	35	1411.8	1593.6	12.882
2223	18	39	1346.9	1254.2	-6.8764
2223	19	43	1420.3	1344.8	-5.3206
2223	20	41	1606.1	1998.7	24.445
2223	21	30	1731.4	1280.3	-26.055
2223	22	11	1592.6	1478	-7.1944
2223	23	40	1253.6	1220.7	-2.6265
2223	24	37	984.26	1447.1	47.026
2223	25	12	1332.8	1283.9	-3.6683
2223	26	9	1271.2	1482.3	16.608
2223	27	28	1444.1	1404.1	-2.7684
2223	28	45	1512.8	1121.5	-25.866
2223	29	20	1342.3	1109.6	-17.339
2223	30	44	1765.2	1670.4	-5.3697
2223	31	10	1372.8	1137.2	-17.162
2223	32	5	1729.1	1193.3	-30.982
2223	33	16	1309.1	1098.1	-16.117
2223	34	25	1192.9	1313.9	10.146
2223	35	38	1424.9	1323.1	-7.1481
2223	36	32	1557.2	1387.6	-10.889
2223	37	6	1409.9	1053.2	-25.301
2223	38	31	1638.8	1611.5	-1.6659
2223	39	46	1500.5	1329.5	-11.395
2223	40	19	2084.9	1819	-12.754
2223	41	15	1618.1	1213.4	-25.007
2223	42	21	993.67	1071.9	7.875
2223	43	36	1790	1630.5	-8.9098
2223	44	7	1449.1	1364.2	-5.8603
2223	45	23	1352.2	1308.8	-3.2091
2223	46	34	1728.6	1257.8	-27.238
2223	47	26	1345	1298.6	-3.4514
