# Supplementary material for: Women’s self-rated attraction to male faces does not correspond with physiological arousal
Source: Sci Rep. 2017 Oct 19;7:13564. doi: 10.1038/s41598-017-13812-3 (PMC5648837; doi:10.1038/s41598-017-13812-3)
Supplement: Supplementary file 2 — Dataset for Study 2 [file 41598_2017_13812_MOESM2_ESM.doc]

Women�s self-rated attraction to male faces does not correspond with physiological arousal
Hagerman, S.1, Woolard, Z.1, Anderson, K.1, Tatler, B. W.2, & Moore, F. R1*.
1 School of Social Sciences, University of Dundee, Scotland, UK.
2 School of Psychology, University of Aberdeen, Scotland, UK.
* f.moore@dundee.ac.uk, +44 1382 386 754.
5905	1	1	1	52	981.11	1155.9	174.81	17.818
5905	2	1	2	40	1057.9	1011.9	-46.006	-4.3486
5905	3	2	2	10	773.93	1135.9	362	46.774
5905	4	1	1	17	904.41	892.64	-11.771	-1.3015
5905	5	2	2	8	815.72	1135.1	319.39	39.155
5905	6	1	2	32	957.21	865.13	-92.071	-9.6187
5905	7	2	1	6	660.22	886.76	226.54	34.314
5905	8	1	2	49	714.58	673.45	-41.133	-5.7562
5905	9	2	1	3	1011.5	928.54	-82.96	-8.2017
5905	10	1	1	26	862.73	732.16	-130.58	-15.135
5905	11	2	2	1	709.17	739.12	29.952	4.2235
5905	12	2	1	9	1216.3	846.31	-369.96	-30.417
5905	13	1	2	45	1373.2	930.85	-442.3	-32.211
5905	14	2	1	5	924.48	790.6	-133.88	-14.481
5905	15	1	1	6	843.09	731.98	-111.1	-13.178
5905	16	2	1	10	902.4	970.61	68.209	7.5586
5905	17	2	1	2	835.21	1074.2	239.02	28.618
5905	18	1	1	25	1502.1	907.71	-594.4	-39.571
5905	19	1	2	44	984.3	1022.4	38.09	3.8697
5905	20	2	2	6	885.31	827.89	-57.417	-6.4855
5905	21	2	2	4	875.52	901.26	25.742	2.9402
5905	22	2	1	4	1223.2	898.8	-324.44	-26.523
5905	23	1	1	15	933.18	774.25	-158.94	-17.032
5905	24	2	1	1	1155.5	844.02	-311.5	-26.957
5905	25	1	2	57	1015.7	1377.2	361.52	35.592
5905	26	1	1	58	903.96	755.14	-148.83	-16.464
5905	27	2	2	2	742.75	738.31	-4.4323	-0.59675
5905	28	1	1	35	1347.2	998.74	-348.5	-25.868
5905	29	2	2	5	914.43	974.89	60.456	6.6113
5905	30	1	1	36	900.74	758.97	-141.77	-15.739
5905	31	1	2	56	864.93	1506.4	641.47	74.164
5905	32	2	1	8	1222.2	950.58	-271.58	-22.221
5905	33	2	2	9	1102.6	1184.6	82.042	7.4408
5905	34	1	2	30	826.52	741.52	-85.008	-10.285
5905	35	2	2	3	1085.9	981.97	-103.98	-9.5749
5905	36	2	1	7	646.58	891.97	245.39	37.951
5905	37	1	2	10	1087.1	846.82	-240.25	-22.101
5905	38	2	2	7	817.23	873.2	55.973	6.8491
5905	39	1	1	11	796.42	1403.7	607.24	76.246
5905	40	1	2	19	1022	805.13	-216.83	-21.217
9413	1	2	1	1	1627.2	1584.1	-43.121	-2.65
9413	2	2	2	4	1559.4	1667.5	108.07	6.9303
9413	3	1	1	26	1480.2	1534.3	54.043	3.651
9413	4	2	2	9	1491.1	1743.9	252.83	16.957
9413	5	2	2	2	1582.1	1629.4	47.215	2.9842
9413	6	1	1	11	1926	1633.4	-292.65	-15.194
9413	7	2	1	6	1260.9	1457.8	196.84	15.61
9413	8	1	1	25	1876	1639.9	-236.09	-12.585
9413	9	1	1	35	1598.6	1478.5	-120.14	-7.5155
9413	10	2	2	6	1450.3	1468.9	18.591	1.2819
9413	11	1	2	44	1475.8	1703.2	227.45	15.412
9413	12	2	1	10	1797.4	1714.5	-82.956	-4.6153
9413	13	2	1	5	1329.7	1505.7	176.01	13.237
9413	14	2	2	7	1523.2	1603.6	80.364	5.2759
9413	15	1	1	52	1445.4	1514.9	69.538	4.811
9413	16	1	2	57	1558.6	1554.3	-4.306	-0.27628
9413	17	1	2	30	1509.8	1467.8	-41.973	-2.78
9413	18	2	2	1	1146.5	1359.5	212.98	18.576
9413	19	2	1	8	1548.1	1650	101.85	6.5787
9413	20	1	1	15	1396	1455.7	59.781	4.2824
9413	21	1	2	19	1700.1	2158	457.84	26.93
9413	22	1	1	6	2151.8	2029.1	-122.63	-5.6991
9413	23	1	2	56	1987	1642.4	-344.57	-17.342
9413	24	2	2	5	1672.2	1608.9	-63.272	-3.7837
9413	25	2	1	2	1441.2	1568.4	127.19	8.8251
9413	26	1	1	17	1546.9	1463.1	-83.846	-5.4201
9413	27	1	2	45	1565	1599.4	34.323	2.1931
9413	28	1	2	32	1462.7	1565.1	102.39	7.0002
9413	29	1	1	36	1483.7	1458.3	-25.397	-1.7117
9413	30	1	2	40	1509.5	1390.1	-119.38	-7.9088
9413	31	2	1	3	1556	1804.2	248.23	15.954
9413	32	2	2	3	1111.9	1343.3	231.48	20.819
9413	33	2	2	10	1442.5	1526.9	84.354	5.8477
9413	34	2	1	4	1268.4	1278.8	10.376	0.81803
9413	35	2	1	7	1449.2	1405.5	-43.704	-3.0158
9413	36	1	2	10	1546.8	1636.3	89.442	5.7823
9413	37	2	1	9	1858.1	1721.2	-136.88	-7.3664
9413	38	2	2	8	1954.2	1714.9	-239.23	-12.242
9413	39	1	2	49	1692.3	1468.8	-223.43	-13.203
9413	40	1	1	58	1582.3	1446.9	-135.44	-8.5596
7811	1	1	2	57	2769.3	2964.7	195.36	7.0544
7811	2	2	2	9	2604.4	3556.9	952.56	36.575
7811	3	2	1	6	2721.2	2755.3	34.031	1.2506
7811	4	2	1	7	3740.8	2465.6	-1275.1	-34.088
7811	5	2	2	8	2475.5	3175.3	699.82	28.27
7811	6	2	2	2	2595.5	2909.8	314.35	12.112
7811	7	1	2	40	2771.1	2797.5	26.332	0.95024
7811	8	1	1	6	2619.9	2682.1	62.159	2.3725
7811	9	2	1	9	2631.9	2760.1	128.22	4.8718
7811	10	2	2	7	2708.4	3125.4	416.94	15.394
7811	11	1	2	32	2520.2	2529.1	8.9509	0.35517
7811	12	2	1	8	2611.4	2758.5	147.04	5.6307
7811	13	1	1	25	2530.5	2505.1	-25.471	-1.0065
7811	14	1	1	35	2414.9	2371.8	-43.088	-1.7843
7811	15	2	1	5	2279.7	2449.2	169.51	7.4357
7811	16	1	2	19	2450.8	2539.7	88.927	3.6285
7811	17	1	2	44	2371.9	2415.3	43.405	1.83
7811	18	1	2	30	2378.5	2420.3	41.834	1.7589
7811	19	1	1	36	2371.4	2379.2	7.7223	0.32564
7811	20	2	1	3	2357.7	2711	353.29	14.985
7811	21	1	1	17	2289	2362.5	73.44	3.2084
7811	22	2	2	1	2221.1	2499.8	278.74	12.55
7811	23	2	1	1	2395.5	2662.8	267.29	11.158
7811	24	1	2	49	2712.4	2379.9	-332.57	-12.261
7811	25	1	1	52	2362.4	2462.9	100.47	4.2528
7811	26	1	2	56	2006.1	2651.6	645.55	32.18
7811	27	1	1	11	2314.9	2438	123.1	5.3176
7811	28	2	1	4	1732.7	2038.7	305.96	17.657
7811	29	2	1	10	2263.2	2378.6	115.39	5.0985
7811	30	1	2	10	2312.6	2276.8	-35.739	-1.5454
7811	31	2	2	4	1973.4	2477.2	503.82	25.53
7811	32	2	2	5	2171.4	2790.7	619.31	28.521
7811	33	2	2	6	2202.4	2611.2	408.82	18.563
7811	34	2	1	2	2440.9	2569.7	128.75	5.2747
7811	35	2	2	3	2006.4	2253.9	247.52	12.337
7811	36	2	2	10	2062.3	2551.1	488.78	23.701
7811	37	1	1	15	2268.2	2146	-122.2	-5.3876
7811	38	1	1	58	2118.9	2158.5	39.619	1.8698
7811	39	1	1	26	2323.6	2230.1	-93.478	-4.0231
7811	40	1	2	45	2291.7	2265	-26.696	-1.1649
5221	1	2	1	7	1301.7	1446.4	144.71	11.117
5221	2	1	1	26	1667.3	1539.8	-127.5	-7.6473
5221	3	2	2	2	1324.9	1621.1	296.22	22.358
5221	4	2	1	2	1578.4	1631.1	52.653	3.3359
5221	5	1	2	49	1550	1551.2	1.2169	0.07851
5221	6	2	2	8	1709.8	2079.9	370.18	21.651
5221	7	1	1	17	1700.1	1473.2	-226.92	-13.347
5221	8	2	2	7	1773.3	1871.8	98.471	5.553
5221	9	2	1	4	1402.3	1357.3	-44.928	-3.204
5221	10	2	2	6	1636.8	1887.2	250.37	15.296
5221	11	2	1	6	1196.8	1414.1	217.27	18.154
5221	12	1	1	58	1663.6	1443.2	-220.44	-13.251
5221	13	1	2	40	1692.1	1767	74.839	4.4228
5221	14	1	2	45	1588.4	1604.7	16.28	1.0249
5221	15	1	2	56	1325	1348.9	23.954	1.8079
5221	16	1	1	36	1537	1432.8	-104.21	-6.78
5221	17	2	2	1	1210.9	1314.6	103.7	8.5639
5221	18	2	1	9	1333.9	1273	-60.883	-4.5644
5221	19	1	2	57	1242.4	1184.1	-58.316	-4.6937
5221	20	2	1	1	1144.1	1179.6	35.555	3.1078
5221	21	1	2	30	1297.2	1213.8	-83.341	-6.4249
5221	22	1	1	35	1520.3	1042.1	-478.28	-31.458
5221	23	1	1	15	1126.9	1431.9	304.99	27.065
5221	24	2	1	5	NaN	1154.6	NaN	NaN
5221	25	2	1	3	1275.2	1118.1	-157.08	-12.318
5221	26	1	2	10	1055.9	1187.4	131.45	12.449
5221	27	1	1	6	1176.4	1102.4	-73.979	-6.2888
5221	28	1	1	11	1308.2	1181.5	-126.69	-9.6847
5221	29	1	1	52	1010.1	1632.7	622.52	61.628
5221	30	2	1	8	1459.9	1149	-310.89	-21.295
5221	31	1	1	25	1640.6	1513.3	-127.28	-7.7582
5221	32	1	2	44	1143.7	1113.5	-30.204	-2.641
5221	33	2	2	10	1709.9	1581.5	-128.38	-7.5081
5221	34	2	2	3	1384	1466	82.059	5.9293
5221	35	2	2	4	1064.8	1448.2	383.39	36.006
5221	36	1	2	32	1418.3	1048.5	-369.8	-26.074
5221	37	2	2	5	1365.9	1213	-152.91	-11.195
5221	38	2	2	9	1653.4	1716.1	62.67	3.7903
5221	39	2	1	10	1137.8	1243.6	105.83	9.3015
5221	40	1	2	19	1761.3	1141	-620.31	-35.219
2726	1	2	2	1	1797.8	2117.9	320.06	17.802
2726	2	1	1	15	1881.8	1964.2	82.36	4.3766
2726	3	1	1	58	1917.2	2126	208.8	10.891
2726	4	1	2	49	1974.5	1967	-7.4852	-0.37909
2726	5	1	1	11	1878.5	1982	103.49	5.5091
2726	6	2	2	6	1847.8	1970.1	122.36	6.6219
2726	7	1	1	26	1976.5	2004	27.516	1.3922
2726	8	2	1	3	1874.2	1916.7	42.536	2.2696
2726	9	2	1	9	1879.7	1838.1	-41.661	-2.2163
2726	10	2	1	4	1632	1671	39.035	2.3919
2726	11	1	2	57	1815.3	1854	38.694	2.1315
2726	12	2	1	1	1791.5	1911.4	119.96	6.6959
2726	13	2	2	5	1857	1876.9	19.883	1.0707
2726	14	1	2	40	1862.1	1838.8	-23.32	-1.2523
2726	15	1	1	36	1777.9	1896.5	118.61	6.6717
2726	16	2	2	4	1598.7	1903.6	304.91	19.073
2726	17	2	1	6	1711.9	1778.9	66.982	3.9127
2726	18	2	1	8	1955	1921.6	-33.419	-1.7094
2726	19	1	1	35	1790.8	1781.2	-9.6396	-0.53827
2726	20	2	2	7	1864.9	2088.2	223.32	11.975
2726	21	1	1	52	1847.1	1713.9	-133.17	-7.2098
2726	22	1	2	44	1807.8	1893.9	86.114	4.7634
2726	23	2	2	2	1787.1	1792.9	5.7083	0.31941
2726	24	2	1	2	1891.7	1846.9	-44.803	-2.3684
2726	25	2	1	7	1767.4	1770.5	3.0691	0.17365
2726	26	1	2	19	1874.8	1819.8	-55.035	-2.9355
2726	27	2	2	8	1921.2	1939.8	18.672	0.97194
2726	28	2	2	9	1717.7	2090.5	372.74	21.699
2726	29	2	1	10	1998.8	1959.3	-39.491	-1.9758
2726	30	2	2	10	1691	2026.7	335.7	19.852
2726	31	2	2	3	1750.6	1802.8	52.203	2.982
2726	32	1	1	6	1706.6	1900.3	193.78	11.355
2726	33	1	2	45	1928.3	1989.9	61.548	3.1918
2726	34	1	2	30	2027.9	1957.4	-70.519	-3.4774
2726	35	1	2	32	1889.8	1784	-105.78	-5.5973
2726	36	1	2	10	1779.4	1784.8	5.3915	0.30299
2726	37	1	1	17	1913.1	1970.3	57.116	2.9854
2726	38	1	1	25	1971.5	1846.8	-124.74	-6.3269
2726	39	2	1	5	1792.4	1782.6	-9.8181	-0.54776
2726	40	1	2	56	1814.5	1645.3	-169.14	-9.3215
8004	1	2	2	2	1502.1	1470.7	-31.415	-2.0914
8004	2	1	1	15	1535.5	1358.6	-176.86	-11.518
8004	3	1	1	6	1562.2	1360.1	-202.03	-12.933
8004	4	1	1	58	1703.4	1357.7	-345.64	-20.292
8004	5	2	1	6	1418.6	1162.1	-256.55	-18.084
8004	6	2	2	1	1258	1099.5	-158.46	-12.596
8004	7	2	2	7	1370.7	1258	-112.63	-8.2171
8004	8	2	2	5	1262.2	1305.9	43.631	3.4567
8004	9	2	1	8	1455.6	1010.8	-444.89	-30.563
8004	10	2	2	10	1301.3	1232.7	-68.651	-5.2755
8004	11	2	1	4	1277.2	929.13	-348.11	-27.255
8004	12	2	1	2	1162.2	1051.3	-110.94	-9.5454
8004	13	1	1	35	1199.8	1069.2	-130.65	-10.889
8004	14	1	2	49	1457.1	1042.3	-414.74	-28.464
8004	15	2	1	3	1477	1001.7	-475.29	-32.179
8004	16	1	2	30	1222	935.36	-286.63	-23.456
8004	17	2	1	5	1139.4	931.77	-207.61	-18.221
8004	18	1	2	19	1086.9	821.12	-265.77	-24.453
8004	19	2	2	8	1125.9	1032.1	-93.828	-8.3334
8004	20	1	1	11	1302.5	1068	-234.56	-18.008
8004	21	2	2	6	1260.5	880.9	-379.61	-30.116
8004	22	1	2	56	1354.9	959.19	-395.66	-29.203
8004	23	1	2	44	1126.1	874.1	-252.05	-22.382
8004	24	2	2	3	971.52	849.2	-122.32	-12.59
8004	25	1	2	45	1048.7	884.83	-163.91	-15.629
8004	26	2	1	10	1134.6	917.08	-217.47	-19.168
8004	27	1	2	40	1135.2	889.94	-245.27	-21.606
8004	28	2	2	9	1118.8	1441	322.29	28.808
8004	29	2	1	1	1252.4	1066.9	-185.45	-14.808
8004	30	2	2	4	949.31	934.75	-14.561	-1.5339
8004	31	1	2	32	1200.4	867.4	-333.04	-27.743
8004	32	2	1	7	1070.8	787.66	-283.14	-26.442
8004	33	1	1	52	1730.5	1165.8	-564.72	-32.634
8004	34	1	2	57	1226.8	1150.9	-75.912	-6.1879
8004	35	1	1	17	1689	1027.1	-661.94	-39.19
8004	36	1	1	25	1035.4	800.48	-234.88	-22.686
8004	37	2	1	9	1710.9	1421.2	-289.74	-16.935
8004	38	1	1	36	1235.1	898.9	-336.21	-27.221
8004	39	1	1	26	1308.5	956.81	-351.74	-26.88
8004	40	1	2	10	910.07	913.15	3.0886	0.33938
8706	1	2	2	6	833.97	1071.5	237.48	28.476
8706	2	1	1	25	968.74	1191.2	222.49	22.967
8706	3	2	2	7	1099	1269.7	170.65	15.527
8706	4	1	2	40	1148.2	1202	53.719	4.6784
8706	5	2	1	9	1238.3	1317.1	78.782	6.3622
8706	6	1	2	44	1326.6	1291.1	-35.439	-2.6715
8706	7	2	1	5	1347.9	1244.4	-103.44	-7.6742
8706	8	2	1	6	1090	1072.2	-17.8	-1.633
8706	9	1	2	10	1183.6	1313.1	129.58	10.948
8706	10	1	1	11	1325.9	1138.9	-187.01	-14.104
8706	11	2	1	4	1052.9	1018.7	-34.252	-3.2531
8706	12	2	2	1	1085.5	1000	-85.446	-7.8718
8706	13	2	1	8	1113.7	1309.9	196.2	17.617
8706	14	2	2	5	1290.1	1346.6	56.538	4.3825
8706	15	1	1	6	1287.5	1255.9	-31.613	-2.4554
8706	16	2	1	10	1171.5	1320.8	149.25	12.739
8706	17	1	1	26	1216.4	1226.3	9.8441	0.80926
8706	18	1	1	36	1333.6	1345.8	12.149	0.91094
8706	19	1	1	58	1319.2	1215.9	-103.34	-7.8333
8706	20	2	1	7	1256.6	1048	-208.6	-16.6
8706	21	1	2	49	1269.3	1294.8	25.55	2.013
8706	22	1	1	17	1359.5	1219.6	-139.82	-10.285
8706	23	2	2	8	1284.9	1212.6	-72.292	-5.6263
8706	24	2	1	2	1171.3	1145.2	-26.141	-2.2317
8706	25	2	2	9	1214.6	1262.9	48.258	3.9731
8706	26	1	2	19	1337	1184.1	-152.91	-11.437
8706	27	1	2	57	1305.8	1128.9	-176.94	-13.55
8706	28	2	1	3	1250.8	1303.5	52.692	4.2125
8706	29	2	2	10	1508.6	1456.1	-52.484	-3.4789
8706	30	1	2	45	1281.3	1284.7	3.3692	0.26295
8706	31	1	1	35	1440.3	1235.5	-204.75	-14.216
8706	32	1	2	56	1250.3	1430.3	180.07	14.403
8706	33	1	2	32	1291.3	1403	111.65	8.646
8706	34	2	1	1	1250.7	1146.2	-104.5	-8.3553
8706	35	2	2	3	1133.6	1145.7	12.167	1.0733
8706	36	2	2	2	1314.7	1109.8	-204.83	-15.581
8706	37	1	1	15	1305.6	1507.1	201.49	15.432
8706	38	2	2	4	1375.7	1182.1	-193.58	-14.072
8706	39	1	1	52	1246.1	1351	104.9	8.4177
8706	40	1	2	30	1349.6	1126.4	-223.11	-16.532
3613	1	2	1	1	2337.2	2840.4	503.22	21.531
3613	2	1	2	10	2657.7	2736.7	78.939	2.9701
3613	3	2	2	2	2501	2755.3	254.34	10.17
3613	4	2	2	5	2555.4	2431.5	-123.87	-4.8475
3613	5	1	1	58	2578	2965.4	387.46	15.03
3613	6	2	2	3	2350.8	2511.6	160.81	6.8405
3613	7	1	2	19	2393.3	2529.3	136.08	5.6861
3613	8	2	1	4	2223.3	2281.8	58.496	2.6311
3613	9	1	2	57	2675.1	2379.2	-295.88	-11.061
3613	10	1	2	56	2366.6	2348.2	-18.399	-0.77744
3613	11	1	2	44	2763.6	2597	-166.63	-6.0295
3613	12	2	1	2	2541.5	2717.6	176.09	6.9285
3613	13	1	1	17	2380.8	2720.5	339.63	14.265
3613	14	1	2	32	2359.1	2509.9	150.81	6.3927
3613	15	2	1	6	2364.9	2588.6	223.75	9.4616
3613	16	2	1	8	2641.4	2595.8	-45.567	-1.7251
3613	17	1	2	30	2364.1	2325.7	-38.449	-1.6263
3613	18	1	1	25	2472.8	2508.1	35.304	1.4277
3613	19	1	2	49	2335.9	2260.5	-75.429	-3.2291
3613	20	1	1	52	2357	2465.3	108.31	4.5952
3613	21	1	1	11	2103.3	2226.5	123.16	5.8552
3613	22	2	1	7	2158.8	2309.5	150.69	6.98
3613	23	2	1	10	2037.5	2438.1	400.61	19.662
3613	24	2	2	6	1988	2643.2	655.19	32.958
3613	25	2	2	4	2176.8	2744.3	567.45	26.068
3613	26	1	1	35	2585.2	2947.3	362.09	14.006
3613	27	1	1	6	2455.2	2681.3	226.15	9.2111
3613	28	1	1	36	2726.6	2526	-200.58	-7.3565
3613	29	2	2	1	2136.8	2541.4	404.55	18.932
3613	30	1	1	26	2268.1	2075.9	-192.2	-8.474
3613	31	2	2	10	2086.3	2537.1	450.75	21.605
3613	32	1	2	40	2424.3	2427.3	3.0876	0.12736
3613	33	2	2	9	1786.5	2513	726.51	40.667
3613	34	2	2	8	2086	2519.7	433.7	20.791
3613	35	1	2	45	2611.2	2786.5	175.32	6.7144
3613	36	1	1	15	2512.9	2497	-15.942	-0.63441
3613	37	2	1	9	2580.4	3054.3	473.92	18.366
3613	38	2	2	7	2514.2	3028	513.81	20.436
3613	39	2	1	5	2348	2648.5	300.54	12.8
3613	40	2	1	3	2317.4	2507.4	189.99	8.1986
7705	1	1	2	32	1730.5	1782.2	51.714	2.9884
7705	2	1	2	40	1796.6	1810.5	13.916	0.77455
7705	3	1	2	45	1671.7	1748.7	77.018	4.6073
7705	4	2	2	8	1655.2	1853.1	197.94	11.959
7705	5	2	2	1	1633.2	1613.9	-19.266	-1.1797
7705	6	2	2	6	1643.3	1697.7	54.328	3.306
7705	7	1	1	26	1827	1806.6	-20.41	-1.1171
7705	8	1	2	57	1636.7	1643.3	6.5853	0.40236
7705	9	1	1	58	1641.8	1636.3	-5.5604	-0.33867
7705	10	2	2	7	1382.1	1756.2	374.09	27.067
7705	11	1	1	36	1539.9	1595.9	56.003	3.6368
7705	12	1	2	56	1496	1447	-48.983	-3.2742
7705	13	1	2	10	1557.9	1538.6	-19.269	-1.2369
7705	14	2	1	9	1460.9	1841.9	381	26.08
7705	15	1	2	30	1526.6	1476.9	-49.638	-3.2516
7705	16	2	2	9	1346.8	1630.1	283.3	21.035
7705	17	1	1	11	1450.7	1468.9	18.218	1.2558
7705	18	2	1	1	1385.7	1534.2	148.52	10.718
7705	19	2	2	5	1322.3	1587.4	265.07	20.045
7705	20	2	2	4	1284	1466.8	182.79	14.236
7705	21	1	2	19	1483.8	1399.9	-83.933	-5.6567
7705	22	2	2	2	1259.7	1395.7	136.01	10.797
7705	23	2	1	8	1349	1443.9	94.917	7.036
7705	24	2	1	2	1388.5	1547.8	159.23	11.468
7705	25	2	2	3	1210.1	1326.1	116	9.5861
7705	26	1	1	35	1396.9	1426.7	29.802	2.1335
7705	27	1	1	52	1362.9	1536.3	173.39	12.722
7705	28	1	1	6	1447	1318	-129.01	-8.9151
7705	29	1	1	25	1435.9	1321.6	-114.25	-7.9569
7705	30	1	2	44	1302.3	1348	45.666	3.5065
7705	31	2	1	7	1176.7	1393.6	216.89	18.432
7705	32	2	1	3	1441.8	1418.5	-23.342	-1.6189
7705	33	2	1	4	1229	1203.9	-25.077	-2.0404
7705	34	1	1	15	1247.7	1356.6	108.88	8.727
7705	35	2	1	10	1303.1	1401.3	98.231	7.5382
7705	36	2	2	10	1251.6	1422.2	170.66	13.636
7705	37	2	1	5	1175.4	1459.6	284.2	24.178
7705	38	2	1	6	1309.5	1345.2	35.663	2.7233
7705	39	1	2	49	1350.8	1365.9	15.171	1.1231
7705	40	1	1	17	1414.6	1305.3	-109.36	-7.7307
5122	1	2	1	7	2460	2566.5	106.51	4.3296
5122	2	2	1	8	2418.2	2813.6	395.45	16.353
5122	3	2	2	5	2557.3	2976.4	419.01	16.385
5122	4	1	2	32	2494.5	2783.8	289.27	11.596
5122	5	1	1	6	2481.6	2585.4	103.81	4.1834
5122	6	1	1	52	2364.6	2713.9	349.34	14.773
5122	7	2	1	6	2118.5	2508.3	389.78	18.398
5122	8	2	2	3	2095.6	2268.4	172.78	8.2446
5122	9	1	2	45	2360.3	2670.8	310.45	13.153
5122	10	2	2	8	2536.6	2756.5	219.83	8.6662
5122	11	1	1	26	2731.5	2689.7	-41.816	-1.5309
5122	12	1	1	35	2556.1	2446.6	-109.52	-4.2846
5122	13	2	2	7	2376.3	2956	579.78	24.399
5122	14	1	1	15	2439.2	2390.1	-49.036	-2.0103
5122	15	2	1	2	2298.8	2580.8	282.01	12.267
5122	16	1	1	25	2620.1	2690.1	69.995	2.6715
5122	17	2	2	1	1934.9	2579.7	644.86	33.328
5122	18	2	2	10	2464.5	2419.4	-45.089	-1.8296
5122	19	2	1	3	2601.5	2623.7	22.184	0.85275
5122	20	1	2	56	2548.5	2396.7	-151.82	-5.9573
5122	21	2	2	9	2283.3	2667.8	384.44	16.837
5122	22	2	2	6	2154.2	2406.8	252.64	11.728
5122	23	1	1	36	2179.7	2295.8	116.07	5.325
5122	24	1	1	17	2481.8	2325.8	-155.95	-6.2836
5122	25	2	2	2	2215.3	2255.4	40.052	1.8079
5122	26	1	2	30	2179.5	2201	21.5	0.98647
5122	27	1	2	40	2168.3	2325.8	157.47	7.2625
5122	28	1	2	49	2616.9	2453.3	-163.55	-6.25
5122	29	2	1	4	1461.1	1938	476.87	32.638
5122	30	2	1	9	2230.9	2322.1	91.156	4.0861
5122	31	1	1	58	2631.1	2293.2	-337.81	-12.839
5122	32	1	2	10	2271.2	2237.1	-34.114	-1.502
5122	33	2	1	1	2187.1	2169.1	-17.971	-0.82168
5122	34	1	1	11	2289.3	2207.7	-81.53	-3.5614
5122	35	1	2	19	2317.8	2175.5	-142.35	-6.1414
5122	36	1	2	57	2374.5	2151.3	-223.29	-9.4034
5122	37	2	1	10	2143	2235.9	92.918	4.3359
5122	38	1	2	44	2369.3	2167.9	-201.38	-8.4995
5122	39	2	1	5	2494.4	2077.4	-416.96	-16.716
5122	40	2	2	4	2203.1	2183.5	-19.65	-0.89193
403	1	2	1	3	611.71	763.32	151.61	24.784
403	2	2	1	5	805.23	713.75	-91.475	-11.36
403	3	1	2	45	690.88	648.91	-41.965	-6.0741
403	4	2	2	1	577.8	881.1	303.3	52.493
403	5	1	1	15	637.3	581.32	-55.983	-8.7843
403	6	2	2	2	NaN	548.85	NaN	NaN
403	7	1	1	35	610.45	577.31	-33.134	-5.4279
403	8	1	1	11	568.61	541.69	-26.92	-4.7344
403	9	2	1	7	408.69	559.21	150.52	36.829
403	10	1	1	36	562.97	504.61	-58.357	-10.366
403	11	1	2	30	563.75	530.08	-33.67	-5.9726
403	12	2	2	3	583.15	653.72	70.571	12.102
403	13	1	2	10	630.79	549.32	-81.471	-12.916
403	14	1	2	19	557.59	603.6	46.01	8.2516
403	15	1	2	40	557.94	576.51	18.572	3.3288
403	16	2	1	8	573.25	606.41	33.158	5.7843
403	17	2	2	4	606.06	761.12	155.06	25.584
403	18	2	2	10	637.29	734.37	97.078	15.233
403	19	1	1	17	682.98	666.28	-16.706	-2.446
403	20	1	2	57	692.43	629.01	-63.416	-9.1585
403	21	1	1	25	701.52	814.48	112.96	16.102
403	22	2	1	1	644.05	777.09	133.04	20.657
403	23	1	1	26	764.87	680.89	-83.977	-10.979
403	24	2	1	4	672.05	729.89	57.844	8.6071
403	25	1	1	58	568.82	696.14	127.32	22.382
403	26	2	1	10	672.76	720.39	47.636	7.0807
403	27	2	1	6	611.17	736.68	125.51	20.535
403	28	2	2	7	839.37	875.45	36.079	4.2983
403	29	1	2	56	722.35	716.29	-6.0612	-0.83909
403	30	1	2	32	798.44	807.77	9.3299	1.1685
403	31	1	2	49	842.56	741.52	-101.04	-11.992
403	32	1	1	6	694.12	732.61	38.492	5.5454
403	33	2	1	2	645.48	727.88	82.4	12.766
403	34	2	1	9	763.87	753.42	-10.449	-1.368
403	35	2	2	6	677.04	774.29	97.249	14.364
403	36	1	2	44	685.75	717.69	31.941	4.6578
403	37	1	1	52	702.98	641.87	-61.114	-8.6936
403	38	2	2	9	612.38	725.13	112.75	18.411
403	39	2	2	8	704.6	766.05	61.453	8.7216
403	40	2	2	5	766.67	848.55	81.877	10.679
8107	1	1	2	32	1630.5	1504	-126.54	-7.7606
8107	2	2	2	2	1413.9	1551.2	137.27	9.7089
8107	3	1	2	10	1546.6	1594.8	48.19	3.1158
8107	4	1	1	36	1614.3	1491.1	-123.23	-7.6337
8107	5	2	2	8	1620.1	1619.7	-0.33491	-0.020672
8107	6	2	2	9	1449.3	1733.4	284.1	19.602
8107	7	2	2	3	1369.3	1298.9	-70.317	-5.1354
8107	8	1	2	57	1447.4	1232.3	-215.03	-14.856
8107	9	2	1	9	1478.7	1527.6	48.963	3.3112
8107	10	1	1	6	1429	1370.3	-58.671	-4.1057
8107	11	2	1	8	1356.7	1354.7	-1.9489	-0.14365
8107	12	2	1	2	1388.8	1476.3	87.5	6.3006
8107	13	1	1	25	1449.4	1390.2	-59.207	-4.0849
8107	14	2	1	6	1258.6	1195.4	-63.261	-5.0261
8107	15	2	2	7	1279.7	1490.4	210.7	16.464
8107	16	2	1	1	1398.3	1210.6	-187.7	-13.423
8107	17	2	2	1	1391.7	1519.9	128.22	9.2139
8107	18	2	2	6	1227.7	1351.3	123.64	10.07
8107	19	1	1	35	1435.8	1332.6	-103.18	-7.1865
8107	20	1	2	19	1417.8	1328	-89.85	-6.3372
8107	21	2	1	10	1458.6	1427.6	-31.009	-2.126
8107	22	1	2	40	1256.8	1314.9	58.157	4.6275
8107	23	1	2	30	1383.2	1241.5	-141.7	-10.245
8107	24	1	1	58	1371.1	1228.4	-142.66	-10.405
8107	25	2	2	10	1140.9	1354.3	213.38	18.704
8107	26	1	1	17	1447.2	1189	-258.24	-17.844
8107	27	1	2	56	1467.2	1200.7	-266.56	-18.168
8107	28	2	1	7	1091.5	1478.2	386.67	35.426
8107	29	2	1	3	1392.9	1362.8	-30.135	-2.1635
8107	30	1	1	15	1299.8	1201.4	-98.355	-7.567
8107	31	2	1	5	1267.3	1328.8	61.543	4.8563
8107	32	1	1	11	1361.2	1506.4	145.19	10.666
8107	33	2	1	4	1532	1293.1	-238.99	-15.599
8107	34	1	2	45	1501.8	1268.9	-232.93	-15.51
8107	35	1	2	44	1435.9	1343.9	-91.98	-6.4058
8107	36	1	1	26	1223.9	1368.6	144.65	11.819
8107	37	2	2	5	1387.3	1343.1	-44.207	-3.1866
8107	38	1	2	49	1618.5	1497.1	-121.44	-7.5029
8107	39	2	2	4	1530.1	1223.6	-306.48	-20.03
8107	40	1	1	52	1594.9	1694.6	99.72	6.2525
7828	1	2	2	5	2713.4	2883.5	170.08	6.2682
7828	2	2	1	10	2811	2952.1	141.1	5.0196
7828	3	2	2	3	2559.3	2610.8	51.512	2.0128
7828	4	1	1	6	2643.4	2388.4	-254.97	-9.6455
7828	5	1	1	25	2623.3	2681.1	57.809	2.2037
7828	6	2	1	5	2133.6	2537.4	403.85	18.928
7828	7	2	2	7	2406.7	2790.4	383.68	15.942
7828	8	2	2	4	2571.9	2370.2	-201.7	-7.8425
7828	9	1	2	30	2467.9	2383.6	-84.279	-3.415
7828	10	2	2	10	2425.1	2353.2	-71.897	-2.9647
7828	11	2	1	4	2003.5	2216.9	213.44	10.653
7828	12	2	2	9	2201.4	2579.7	378.35	17.187
7828	13	2	1	1	2569.3	2780.5	211.18	8.2194
7828	14	2	2	8	2493.8	2811.6	317.77	12.743
7828	15	1	2	19	2307.8	2063.8	-243.97	-10.572
7828	16	2	1	2	2126.4	2748.1	621.73	29.239
7828	17	1	2	10	2172.3	2150.1	-22.116	-1.0181
7828	18	1	2	45	2314.7	2118.2	-196.49	-8.489
7828	19	1	1	58	2127.1	2374	246.94	11.609
7828	20	1	1	52	2392.2	2580.4	188.22	7.8682
7828	21	1	1	35	2324.6	2406	81.346	3.4994
7828	22	1	1	15	2484.7	2360.1	-124.61	-5.0151
7828	23	2	2	6	2283.6	2535.1	251.49	11.012
7828	24	2	2	1	2659.4	2459.8	-199.57	-7.5043
7828	25	2	1	7	NaN	2363.3	NaN	NaN
7828	26	1	2	49	2509.5	2430.9	-78.655	-3.1342
7828	27	1	2	57	2061.4	2066.9	5.4649	0.2651
7828	28	1	2	44	2403.6	2447	43.394	1.8054
7828	29	2	1	9	2256	2625.6	369.57	16.381
7828	30	1	1	36	2782.3	2691.5	-90.83	-3.2645
7828	31	2	2	2	2438.3	2418.2	-20.044	-0.82205
7828	32	2	1	8	2239.1	2703.6	464.56	20.748
7828	33	1	1	26	2111.6	2191.7	80.103	3.7934
7828	34	2	1	3	2101.3	2280	178.61	8.4996
7828	35	1	2	56	NaN	1864.2	NaN	NaN
7828	36	1	2	40	1785.8	2502.3	716.49	40.121
7828	37	1	1	11	2151.5	2365.4	213.88	9.9412
7828	38	1	2	32	2534.4	2639.2	104.84	4.1368
7828	39	2	1	6	2583.2	2498.3	-84.879	-3.2858
7828	40	1	1	17	2626.2	2428.3	-197.93	-7.5367
4708	1	1	1	58	1247.8	1242.3	-5.4335	-0.43545
4708	2	1	1	26	1205.1	1250.2	45.034	3.7368
4708	3	1	2	44	1347	1331.7	-15.315	-1.1369
4708	4	2	2	4	1188.3	1368.5	180.19	15.164
4708	5	2	2	8	1337.7	1458.8	121.1	9.053
4708	6	2	2	6	1141	1401.7	260.73	22.851
4708	7	2	1	3	1247.9	1320.8	72.955	5.8463
4708	8	2	1	5	1139.8	1298.6	158.84	13.936
4708	9	2	1	4	1113.5	1201.5	87.988	7.9018
4708	10	2	2	1	1103.6	1255.2	151.59	13.736
4708	11	1	1	15	1241.1	1294.4	53.36	4.2995
4708	12	2	1	6	1163.9	1250.9	86.983	7.4736
4708	13	1	2	40	1338.4	1170.3	-168.11	-12.56
4708	14	2	1	7	1207.2	1218.2	10.943	0.90646
4708	15	1	1	11	1301	1195.9	-105.15	-8.0818
4708	16	1	1	36	1266.1	1271.6	5.5201	0.436
4708	17	2	2	3	1067	1146.8	79.783	7.4775
4708	18	1	2	57	1354	1207	-147.1	-10.863
4708	19	2	2	9	1158.6	1257.3	98.68	8.517
4708	20	1	1	35	1233.6	1228.6	-4.9683	-0.40276
4708	21	2	2	10	1245.9	1242.4	-3.4405	-0.27615
4708	22	1	2	45	1119.3	1161.3	42.022	3.7542
4708	23	1	2	32	1303.2	1195.8	-107.37	-8.2388
4708	24	2	2	7	1248.6	1378.5	129.9	10.404
4708	25	2	1	1	1089.5	1170.9	81.402	7.4717
4708	26	1	1	17	1203.9	1156.2	-47.75	-3.9662
4708	27	2	1	9	1372.6	1273.7	-98.875	-7.2035
4708	28	1	1	25	1084.8	1120.4	35.601	3.2817
4708	29	2	2	2	889.71	1056.5	166.78	18.746
4708	30	1	2	56	1172.3	1074.3	-98.024	-8.3613
4708	31	2	1	8	1022.2	1002.6	-19.592	-1.9167
4708	32	1	1	52	972.81	975.35	2.5378	0.26087
4708	33	2	2	5	920.3	993.05	72.758	7.906
4708	34	1	2	19	1028.4	928.27	-100.13	-9.7367
4708	35	1	2	10	953.56	946.25	-7.3172	-0.76736
4708	36	2	1	2	825.96	885.71	59.754	7.2345
4708	37	1	2	30	872.39	964.09	91.707	10.512
4708	38	2	1	10	892.01	1013.9	121.91	13.667
4708	39	1	1	6	962.64	833.16	-129.48	-13.45
4708	40	1	2	49	802.44	978.18	175.74	21.9
6525	1	1	1	25	1187	1091.5	-95.529	-8.0479
6525	2	1	1	26	1128.2	1070.8	-57.431	-5.0906
6525	3	2	2	10	1079	1205.3	126.27	11.702
6525	4	1	1	35	1152.4	1055.6	-96.79	-8.3987
6525	5	2	2	2	1147.8	1063.6	-84.202	-7.3357
6525	6	1	1	15	1167.4	1017.3	-150.06	-12.854
6525	7	2	1	7	1035.7	1018.8	-16.911	-1.6329
6525	8	1	1	52	1209.3	1139.3	-69.935	-5.7833
6525	9	2	2	8	1127.8	1160.5	32.729	2.902
6525	10	2	1	2	1050.9	1120.3	69.374	6.6014
6525	11	2	2	7	1201.9	1076.2	-125.66	-10.456
6525	12	1	1	17	1077.3	1213.5	136.22	12.645
6525	13	1	1	36	1078.1	1137.5	59.377	5.5076
6525	14	1	2	57	1108.7	1171.4	62.693	5.6545
6525	15	1	2	19	1134.5	1078.5	-56.02	-4.9378
6525	16	1	2	56	NaN	1166.8	NaN	NaN
6525	17	2	1	1	1056.1	1023.5	-32.592	-3.0859
6525	18	1	2	49	1069.5	1190.3	120.77	11.292
6525	19	1	2	45	1164.9	1057.7	-107.11	-9.1955
6525	20	2	2	6	1046.1	990.81	-55.301	-5.2863
6525	21	2	1	4	990.18	1040.5	50.364	5.0864
6525	22	2	1	6	981.97	930.11	-51.859	-5.2812
6525	23	2	2	3	991.61	917.6	-74.008	-7.4634
6525	24	2	2	9	950.13	989.32	39.182	4.1238
6525	25	2	2	1	NaN	1000.2	NaN	NaN
6525	26	1	2	30	1032.8	1073.3	40.455	3.9169
6525	27	2	1	5	980.86	1017.3	36.464	3.7175
6525	28	1	2	44	1018.4	1114.4	96.058	9.4326
6525	29	1	1	11	1112.4	1082.2	-30.226	-2.7171
6525	30	2	1	9	1068.1	1013.3	-54.842	-5.1345
6525	31	2	2	4	927.83	1022	94.21	10.154
6525	32	2	1	10	1057.3	1075.3	17.972	1.6997
6525	33	1	2	10	1004.5	1102.1	97.548	9.7109
6525	34	1	2	40	1159.7	1170.3	10.519	0.90705
6525	35	1	1	58	1079.5	1105.9	26.396	2.4453
6525	36	2	1	8	1122.3	1111.1	-11.207	-0.99858
6525	37	1	1	6	1161.6	1093.9	-67.689	-5.8271
6525	38	1	2	32	1085	1080.4	-4.6	-0.42396
6525	39	2	1	3	1048.4	1177	128.54	12.261
6525	40	2	2	5	1034.2	1016.6	-17.612	-1.703
6111	1	1	2	32	988.62	998.68	10.054	1.017
6111	2	1	2	57	1027.5	1011.6	-15.895	-1.547
6111	3	1	2	45	868.19	982.66	114.47	13.185
6111	4	1	1	11	969.43	1053.5	84.094	8.6746
6111	5	1	2	49	1050.9	972.91	-77.947	-7.4174
6111	6	1	1	52	961.15	1052.8	91.611	9.5314
6111	7	2	1	6	809.39	1084.1	274.73	33.943
6111	8	1	2	19	1048.1	1014.7	-33.374	-3.1843
6111	9	2	2	5	930.3	1060.7	130.38	14.015
6111	10	2	1	4	766.25	885.51	119.27	15.565
6111	11	1	2	44	923.28	874.79	-48.488	-5.2518
6111	12	1	1	15	922.5	832.45	-90.052	-9.7617
6111	13	2	2	6	881.98	876.31	-5.6655	-0.64236
6111	14	2	2	10	836.24	877.23	40.994	4.9022
6111	15	2	1	7	796.77	884.12	87.349	10.963
6111	16	2	1	9	786.36	949.12	162.75	20.697
6111	17	2	2	7	1020.9	983.83	-37.076	-3.6317
6111	18	2	1	1	836.32	956.26	119.93	14.341
6111	19	2	1	10	911.98	907.49	-4.4852	-0.49181
6111	20	2	2	2	834.52	967.62	133.1	15.949
6111	21	1	2	56	862.58	856.94	-5.6389	-0.65372
6111	22	1	1	58	888.46	923.97	35.513	3.9971
6111	23	2	2	3	736.55	833.88	97.334	13.215
6111	24	1	2	40	883.09	837.25	-45.841	-5.1909
6111	25	2	2	9	877.71	1001.4	123.66	14.089
6111	26	2	2	8	852.07	899.13	47.057	5.5227
6111	27	1	1	6	810.87	887.54	76.67	9.4553
6111	28	2	1	3	840.1	967.19	127.09	15.128
6111	29	1	1	35	964.03	885.59	-78.441	-8.1368
6111	30	2	1	8	861.47	979.24	117.77	13.671
6111	31	2	1	5	1014.4	918.04	-96.323	-9.4959
6111	32	1	1	17	893.72	873.01	-20.705	-2.3167
6111	33	1	1	25	917.01	895.02	-21.994	-2.3984
6111	34	2	2	4	821.24	891.46	70.222	8.5507
6111	35	2	2	1	737.77	847.18	109.41	14.829
6111	36	2	1	2	966.5	945.75	-20.757	-2.1476
6111	37	1	1	36	840.85	947.2	106.35	12.648
6111	38	1	2	10	911.18	908.41	-2.7683	-0.30381
6111	39	1	1	26	840.78	877.53	36.754	4.3714
6111	40	1	2	30	788.34	866.34	77.996	9.8936
2830	1	1	2	45	1595.2	1800.8	205.58	12.887
2830	2	2	2	7	1561	1988.2	427.27	27.372
2830	3	1	2	56	1891.8	1544.4	-347.43	-18.365
2830	4	1	1	15	2135.8	1548.6	-587.19	-27.493
2830	5	1	2	19	1794.1	1555.1	-238.96	-13.319
2830	6	1	2	44	1748	1459.8	-288.21	-16.488
2830	7	1	2	40	1738.2	1557.7	-180.54	-10.387
2830	8	1	1	17	2094.5	1552.1	-542.46	-25.899
2830	9	2	2	9	2248.4	1752.7	-495.69	-22.047
2830	10	2	1	1	1462.6	1462.2	-0.35873	-0.024528
2830	11	2	2	8	1951.6	1669.3	-282.3	-14.465
2830	12	2	2	4	1809.3	1552.1	-257.16	-14.213
2830	13	1	1	52	1811.2	1529.6	-281.58	-15.546
2830	14	1	2	57	1971.9	1812.6	-159.3	-8.0783
2830	15	2	2	10	1296.2	1599.4	303.17	23.388
2830	16	1	2	10	2025.2	1457.5	-567.73	-28.033
2830	17	2	1	8	2033.9	1700.1	-333.8	-16.412
2830	18	1	1	11	1704.2	1583.4	-120.75	-7.0855
2830	19	2	1	4	1318.5	1189.1	-129.44	-9.8174
2830	20	1	2	32	2175.3	1754.4	-420.87	-19.348
2830	21	1	1	35	1465.1	1310.8	-154.33	-10.534
2830	22	2	2	3	1821.2	1412.4	-408.81	-22.448
2830	23	2	2	1	1764.2	1647.5	-116.77	-6.6188
2830	24	1	1	58	2035	1835.5	-199.53	-9.8047
2830	25	1	1	25	1774.1	1562.4	-211.67	-11.931
2830	26	1	2	49	1625.3	1641.3	15.974	0.98282
2830	27	2	1	7	1287.4	1302.4	14.928	1.1595
2830	28	2	1	6	1479.9	1335.1	-144.89	-9.7901
2830	29	2	1	2	1719.9	1693.3	-26.622	-1.5479
2830	30	1	1	36	1980.6	1693.3	-287.35	-14.508
2830	31	2	2	5	2790.2	2891.6	101.41	3.6346
2830	32	2	2	6	2175.1	2438.5	263.4	12.11
2830	33	2	1	3	2240	2356.4	116.41	5.1968
2830	34	1	1	26	2541	2481.5	-59.547	-2.3434
2830	35	2	1	9	2576.5	2340.6	-235.93	-9.1569
2830	36	1	1	6	3078.7	2065.3	-1013.4	-32.918
2830	37	2	1	10	2050.9	2112.9	61.996	3.0229
2830	38	1	2	30	2669.7	2688.2	18.535	0.69426
2830	39	2	1	5	2556.7	2374.3	-182.36	-7.1326
2830	40	2	2	2	2370.6	2539.6	169.04	7.1307
4025	1	2	2	6	1920.9	1970.7	49.794	2.5922
4025	2	2	1	3	2000.9	2011.9	10.988	0.54917
4025	3	1	2	32	2062.2	2151.1	88.903	4.311
4025	4	1	2	19	2115.3	2018.6	-96.653	-4.5693
4025	5	2	2	2	1907.7	1992.1	84.463	4.4275
4025	6	2	2	8	1952.7	2202.4	249.7	12.788
4025	7	1	1	26	2094.6	1904.1	-190.44	-9.0922
4025	8	1	1	17	2235.2	1988.1	-247.12	-11.056
4025	9	1	2	49	1982.2	2154.6	172.45	8.7
4025	10	2	1	10	1849.6	1955.2	105.58	5.708
4025	11	1	1	52	2290.9	2207.1	-83.863	-3.6607
4025	12	1	1	25	2483.1	1845	-638.12	-25.698
4025	13	2	1	8	2014.1	1952.1	-62.05	-3.0807
4025	14	2	1	6	1781.6	1712.7	-68.895	-3.867
4025	15	1	1	58	1958.9	1816.9	-142	-7.249
4025	16	2	1	7	1878.5	1900.3	21.804	1.1607
4025	17	2	2	4	1811.9	1951.1	139.19	7.6822
4025	18	2	1	5	1875.9	1753.1	-122.84	-6.5485
4025	19	2	1	4	1728	1904.9	176.89	10.237
4025	20	1	1	15	2421.2	2290.3	-130.89	-5.4058
4025	21	1	2	30	2051.7	2092.1	40.461	1.9721
4025	22	2	2	3	1513.1	1817.6	304.5	20.124
4025	23	2	2	1	1740.1	1709.9	-30.269	-1.7394
4025	24	1	2	45	1966.6	2007.8	41.208	2.0954
4025	25	2	1	1	1723.2	1716.8	-6.411	-0.37205
4025	26	1	2	57	1792.7	1643.3	-149.41	-8.334
4025	27	1	1	11	1618.2	2040.1	421.91	26.072
4025	28	2	2	9	1647.1	1752.2	105.09	6.3803
4025	29	2	1	2	2118.5	2731.8	613.26	28.948
4025	30	1	1	6	1926.2	2105	178.87	9.2863
4025	31	1	2	56	1749.2	1901.2	151.97	8.6878
4025	32	1	2	40	1733	1698.9	-34.048	-1.9647
4025	33	2	2	7	1844.2	1797	-47.203	-2.5595
4025	34	1	2	44	1745.1	1881.1	136.04	7.7956
4025	35	1	1	35	2054.4	2280.4	225.92	10.997
4025	36	2	2	10	1885.4	1872.9	-12.503	-0.66314
4025	37	2	1	9	1885.4	1937.8	52.347	2.7764
4025	38	2	2	5	1896.5	1997	100.49	5.2988
4025	39	1	2	10	1956.8	1875.8	-80.993	-4.139
4025	40	1	1	36	2021.7	2141.1	119.37	5.9043
5617	1	2	2	5	1616.3	1944.2	327.89	20.287
5617	2	2	2	9	1752.3	1854.5	102.24	5.8348
5617	3	1	1	11	1784.9	1845.6	60.651	3.398
5617	4	1	2	19	1741.2	1747.6	6.312	0.3625
5617	5	1	2	44	1554.8	1631.1	76.317	4.9084
5617	6	2	1	7	1505.1	1693.7	188.57	12.529
5617	7	2	1	1	1677.6	1906.2	228.57	13.624
5617	8	1	2	40	1542.3	1675.3	133.03	8.6258
5617	9	1	2	45	1598.1	1544.9	-53.183	-3.328
5617	10	2	2	1	1434.1	1737.7	303.65	21.174
5617	11	2	1	5	1793	1649.8	-143.26	-7.9898
5617	12	1	1	6	1586.6	1899.8	313.2	19.74
5617	13	2	1	6	1785	1696.8	-88.227	-4.9428
5617	14	1	2	57	1748.9	1668.7	-80.179	-4.5846
5617	15	1	1	15	1823.5	1476.4	-347.14	-19.037
5617	16	2	1	8	1567.6	1793.9	226.29	14.435
5617	17	2	2	7	1877.3	1853.9	-23.394	-1.2462
5617	18	2	1	3	1638	1874.4	236.34	14.429
5617	19	2	1	2	1744.3	1817.1	72.804	4.1737
5617	20	2	1	9	1680.1	1775.8	95.622	5.6913
5617	21	1	1	52	1686.3	1577.2	-109.1	-6.4696
5617	22	1	1	25	1873.1	1691.6	-181.47	-9.6883
5617	23	1	1	17	1828.5	1603.3	-225.28	-12.32
5617	24	2	1	10	1667.9	1929	261.16	15.658
5617	25	1	2	56	1794.4	1531.2	-263.21	-14.669
5617	26	1	2	10	1725.7	1530.6	-195.09	-11.305
5617	27	2	2	6	1118.1	1709.6	591.48	52.9
5617	28	2	2	4	1509.4	1747.7	238.31	15.788
5617	29	2	2	2	1549.5	1750.1	200.57	12.944
5617	30	1	1	26	1711.2	1503.9	-207.28	-12.113
5617	31	1	1	36	1873.3	1536	-337.28	-18.005
5617	32	1	2	32	1748	1591.7	-156.33	-8.9435
5617	33	2	2	3	1243	1478.3	235.32	18.931
5617	34	1	1	58	1722.1	1506.7	-215.33	-12.504
5617	35	1	2	49	1589.1	1410.5	-178.51	-11.234
5617	36	2	1	4	1066.4	1414.3	347.86	32.618
5617	37	2	2	10	1402.1	1624.3	222.24	15.851
5617	38	1	1	35	1635.5	1474.2	-161.33	-9.8639
5617	39	1	2	30	1563.6	1321.2	-242.47	-15.507
5617	40	2	2	8	1430.7	1656.1	225.4	15.754
1409	1	1	1	36	1054.9	1102.6	47.691	4.5207
1409	2	2	2	8	1111.4	1147.2	35.896	3.23
1409	3	1	2	10	1029.8	986.61	-43.143	-4.1896
1409	4	1	1	35	957.97	857.65	-100.32	-10.472
1409	5	1	1	26	947.52	989.53	42.008	4.4335
1409	6	1	2	56	947.31	930.09	-17.224	-1.8182
1409	7	1	1	58	915.46	877.41	-38.046	-4.1559
1409	8	2	1	5	871.3	821.7	-49.6	-5.6927
1409	9	1	2	45	863.98	772.61	-91.37	-10.575
1409	10	2	2	6	796.08	936.43	140.35	17.63
1409	11	2	2	1	818.08	833.79	15.712	1.9206
1409	12	1	1	17	898.13	839.08	-59.056	-6.5754
1409	13	1	1	6	820.45	711.34	-109.11	-13.299
1409	14	1	2	19	728.78	795.51	66.724	9.1555
1409	15	2	1	1	743.18	817.51	74.336	10.002
1409	16	1	2	30	836.77	892.44	55.663	6.6521
1409	17	2	2	7	861.08	990.64	129.56	15.047
1409	18	1	1	25	828.83	800.55	-28.279	-3.4119
1409	19	2	2	4	699.33	765.18	65.849	9.416
1409	20	1	1	11	739.71	750.38	10.67	1.4425
1409	21	1	2	57	737.27	748.73	11.456	1.5539
1409	22	2	2	2	718.55	687.4	-31.142	-4.334
1409	23	1	2	40	827.09	739.71	-87.385	-10.565
1409	24	2	2	3	614.01	744.24	130.23	21.209
1409	25	2	1	10	757.91	974.93	217.03	28.635
1409	26	2	1	2	820.81	1006.8	185.95	22.654
1409	27	2	1	3	913.74	950.23	36.483	3.9927
1409	28	2	2	10	793	844.13	51.135	6.4483
1409	29	1	2	49	888.08	855.32	-32.759	-3.6888
1409	30	2	2	5	856.92	906.21	49.282	5.7511
1409	31	2	1	8	842.22	863.84	21.613	2.5662
1409	32	2	1	7	712.05	749.86	37.808	5.3098
1409	33	1	2	44	778.89	749.55	-29.338	-3.7666
1409	34	1	2	32	679.04	702.1	23.058	3.3956
1409	35	1	1	15	708.92	724.62	15.705	2.2154
1409	36	1	1	52	765.53	748.39	-17.136	-2.2384
1409	37	2	1	6	629.98	717.03	87.056	13.819
1409	38	2	1	4	599.85	652.17	52.316	8.7214
1409	39	2	2	9	636.9	796.59	159.69	25.074
1409	40	2	1	9	831.17	869.75	38.573	4.6408
1013	1	2	1	3	1719.1	2267.1	548.06	31.882
1013	2	1	2	40	1705.7	1721.1	15.445	0.90554
1013	3	2	2	2	1608.3	1819.9	211.59	13.156
1013	4	1	2	56	1720.1	1891.9	171.83	9.9896
1013	5	2	2	6	1571.8	1758.2	186.41	11.86
1013	6	1	1	52	1693.4	1734.8	41.457	2.4482
1013	7	1	2	44	1701.1	1628.7	-72.46	-4.2595
1013	8	2	1	7	1457.5	1671.8	214.23	14.698
1013	9	2	1	5	1882.1	1843	-39.102	-2.0776
1013	10	1	2	30	1606	1693.7	87.687	5.4598
1013	11	1	1	58	1547.6	1640.7	93.113	6.0168
1013	12	1	1	6	1713	1605.4	-107.62	-6.2826
1013	13	1	2	32	1460	1437.1	-22.838	-1.5643
1013	14	1	2	45	NaN	1882.9	NaN	NaN
1013	15	1	1	36	1363.7	1457.2	93.519	6.8579
1013	16	2	1	2	1498.6	1802.4	303.78	20.27
1013	17	2	2	3	1241.1	1487	245.94	19.816
1013	18	1	1	26	1731.8	1562.5	-169.31	-9.7763
1013	19	1	2	19	1337.8	1409.1	71.263	5.3268
1013	20	1	2	57	1396.1	1709.3	313.21	22.435
1013	21	2	2	1	1246.5	1457.8	211.3	16.951
1013	22	2	2	5	1338.4	1516.7	178.37	13.327
1013	23	2	1	1	1348.2	1442	93.793	6.957
1013	24	2	1	10	1475.4	1538	62.601	4.243
1013	25	1	1	17	1572.5	1605.4	32.917	2.0933
1013	26	1	1	15	1545.1	1391.3	-153.85	-9.9572
1013	27	1	1	25	1688.3	1782.5	94.232	5.5816
1013	28	2	1	8	1416.6	1575.2	158.61	11.197
1013	29	1	1	35	1623.1	1369.6	-253.45	-15.616
1013	30	2	1	9	1236	1358.5	122.51	9.9119
1013	31	2	1	6	1273.2	1204.2	-69.05	-5.4232
1013	32	2	2	7	1366.7	1719.3	352.65	25.804
1013	33	1	2	10	1363.8	1280.4	-83.437	-6.118
1013	34	1	1	11	1612.9	1602.8	-10.13	-0.62806
1013	35	2	1	4	1232.5	1773.4	540.97	43.893
1013	36	2	2	4	1203.6	1366.1	162.43	13.495
1013	37	1	2	49	1336.9	1668.6	331.69	24.81
1013	38	2	2	10	1289.3	1375.5	86.251	6.6899
1013	39	2	2	9	1199	1492.8	293.8	24.504
1013	40	2	2	8	1366.3	1223.5	-142.8	-10.451
5214	1	1	2	49	604.12	730.9	126.78	20.986
5214	2	1	1	6	837.51	676	-161.51	-19.285
5214	3	1	2	56	744.77	566.26	-178.5	-23.968
5214	4	2	2	8	714.8	856.86	142.06	19.875
5214	5	2	2	3	733.28	748.46	15.181	2.0703
5214	6	1	2	44	906.27	690.45	-215.82	-23.814
5214	7	1	2	40	836.07	629.19	-206.88	-24.744
5214	8	2	1	9	917.64	910.84	-6.8017	-0.74121
5214	9	1	1	52	1080.2	982.89	-97.291	-9.007
5214	10	1	1	26	962.64	591.53	-371.11	-38.551
5214	11	2	2	7	762.97	1000.3	237.35	31.109
5214	12	1	2	32	1046.4	1142.8	96.38	9.2104
5214	13	2	1	8	697.77	712.76	14.987	2.1478
5214	14	2	1	5	928.31	586.43	-341.88	-36.829
5214	15	2	2	4	651.96	476.19	-175.77	-26.96
5214	16	2	1	2	815.07	628.93	-186.14	-22.837
5214	17	2	2	9	786.03	914	127.97	16.28
5214	18	2	1	6	827.98	823.38	-4.5969	-0.5552
5214	19	2	1	1	840.07	520.41	-319.66	-38.052
5214	20	1	1	17	881.7	822.71	-58.988	-6.6903
5214	21	1	1	36	928.81	912.37	-16.439	-1.7699
5214	22	1	2	45	847.45	697.8	-149.64	-17.658
5214	23	1	1	35	837.78	885.29	47.518	5.6719
5214	24	1	2	57	887.14	667.09	-220.05	-24.804
5214	25	2	1	10	1054.1	878.93	-175.13	-16.615
5214	26	1	2	10	851.74	800.49	-51.248	-6.0169
5214	27	2	2	1	704.34	760.13	55.799	7.9222
5214	28	2	2	10	835.91	894.55	58.636	7.0146
5214	29	1	2	19	1002.5	754.59	-247.88	-24.727
5214	30	2	2	6	826.26	672.91	-153.35	-18.56
5214	31	1	1	58	794.35	687.96	-106.39	-13.394
5214	32	2	2	2	NaN	903.2	NaN	NaN
5214	33	1	1	15	882.65	801.43	-81.212	-9.201
5214	34	1	1	11	904.51	871.43	-33.082	-3.6575
5214	35	2	1	7	772.04	614.98	-157.05	-20.343
5214	36	1	1	25	843.16	777.81	-65.351	-7.7507
5214	37	2	1	3	702.7	675.43	-27.268	-3.8805
5214	38	2	2	5	770.94	839.58	68.631	8.9022
5214	39	1	2	30	887.1	927.64	40.544	4.5704
5214	40	2	1	4	574.87	741.53	166.65	28.99
6418	1	2	2	1	2475.2	2647.1	171.89	6.9444
6418	2	2	1	7	2427.2	2548.8	121.52	5.0065
6418	3	2	2	6	2506.2	2463.9	-42.288	-1.6874
6418	4	2	2	10	2217.2	2437	219.8	9.9134
6418	5	2	1	5	2448	2338.6	-109.43	-4.47
6418	6	1	1	36	2003.8	2050.6	46.825	2.3369
6418	7	1	2	32	1926.3	1989.6	63.306	3.2863
6418	8	1	2	56	1904.4	1937.8	33.414	1.7546
6418	9	2	2	2	1811.1	2167.7	356.54	19.686
6418	10	2	2	3	1749.7	2019	269.3	15.391
6418	11	2	1	1	2017	2329.2	312.27	15.482
6418	12	2	2	9	2415.4	2829.5	414.09	17.144
6418	13	1	1	35	2739.5	2255	-484.47	-17.685
6418	14	1	2	45	2258.3	2538.2	279.88	12.393
6418	15	2	1	4	2517.9	2711	193.1	7.669
6418	16	1	2	57	2646	2438.5	-207.51	-7.8425
6418	17	2	2	4	1894.3	2273.5	379.22	20.019
6418	18	2	2	7	2038	2239.2	201.18	9.8713
6418	19	2	1	6	2165.8	2130.8	-34.921	-1.6124
6418	20	1	1	11	1993.3	2181.1	187.76	9.4196
6418	21	1	2	10	2266.7	2049.6	-217.19	-9.5815
6418	22	2	1	3	2081.4	2858.9	777.52	37.355
6418	23	1	2	49	2184.4	2304.2	119.73	5.481
6418	24	1	1	6	1915.8	2121.6	205.83	10.744
6418	25	1	1	17	2074.9	2055.5	-19.356	-0.93287
6418	26	1	1	26	1953	2527.2	574.2	29.401
6418	27	1	2	19	1976.1	2461.5	485.43	24.565
6418	28	1	1	52	2486.1	2367.3	-118.75	-4.7767
6418	29	2	2	5	2077.7	2337.5	259.76	12.502
6418	30	1	1	15	2277.6	2604.1	326.46	14.333
6418	31	2	1	8	2643.5	3157.9	514.36	19.458
6418	32	1	1	25	2704.6	2642.5	-62.03	-2.2935
6418	33	2	1	2	2718.1	2756.2	38.06	1.4002
6418	34	2	2	8	2172.1	2330.7	158.61	7.3022
6418	35	1	2	30	2393.5	2621.2	227.77	9.5163
6418	36	1	1	58	2160.9	2528	367	16.984
6418	37	1	2	40	2255.1	2237.5	-17.599	-0.78042
6418	38	1	2	44	1892	2107.7	215.75	11.403
6418	39	2	1	9	2281	2615.3	334.27	14.655
6418	40	2	1	10	2664.7	2663.6	-1.0945	-0.041075
1309	1	2	2	4	1004.9	1186.6	181.76	18.088
1309	2	2	2	5	1066.6	1291.3	224.69	21.066
1309	3	2	1	1	1284.2	1324.3	40.14	3.1257
1309	4	1	1	52	1175	1180.6	5.6356	0.47962
1309	5	1	2	49	1191.1	1227.3	36.181	3.0376
1309	6	2	1	9	1179	1317.6	138.64	11.759
1309	7	2	2	9	1336.5	1498.5	161.97	12.118
1309	8	1	2	19	1403.5	1262.8	-140.69	-10.025
1309	9	2	1	6	1119.4	1176.5	57.138	5.1044
1309	10	2	2	7	1153.9	1498.5	344.53	29.857
1309	11	1	2	30	1215.9	1184.6	-31.286	-2.5731
1309	12	1	2	56	1245.2	1213	-32.242	-2.5893
1309	13	2	2	2	1055.4	1150.3	94.88	8.9901
1309	14	1	1	26	1172.3	1316.9	144.67	12.341
1309	15	1	1	35	1150.6	1110.5	-40.135	-3.4881
1309	16	1	2	45	1143.7	1167.4	23.68	2.0705
1309	17	1	1	25	1137.7	1205.9	68.28	6.0017
1309	18	2	1	2	1125.6	1544.8	419.25	37.247
1309	19	2	1	5	1184.5	1103.7	-80.855	-6.826
1309	20	2	2	1	1103.9	1104.2	0.30156	0.027317
1309	21	1	1	17	1189.4	1133.9	-55.476	-4.6641
1309	22	2	1	10	1158.4	1154.1	-4.338	-0.37447
1309	23	1	2	10	1180.8	1198.3	17.439	1.4768
1309	24	1	2	40	1115.6	1038.6	-77.035	-6.9051
1309	25	1	1	11	1068.4	1008.6	-59.771	-5.5945
1309	26	1	1	58	1130.5	1053.3	-77.234	-6.832
1309	27	2	1	8	1178	1193	14.994	1.2729
1309	28	2	1	4	916.73	970.26	53.526	5.8387
1309	29	2	2	10	987.49	1140.6	153.12	15.506
1309	30	1	1	6	1189.7	1141.9	-47.732	-4.0122
1309	31	1	2	32	1096.2	1203.5	107.28	9.7861
1309	32	2	2	8	958.24	1242.7	284.49	29.689
1309	33	2	1	3	1099.9	1167.5	67.648	6.1504
1309	34	2	2	6	1060.6	1119.4	58.774	5.5415
1309	35	1	2	57	1040.7	968.12	-72.617	-6.9775
1309	36	1	2	44	937.64	1078.2	140.55	14.99
1309	37	1	1	15	1063.6	1303.7	240.1	22.574
1309	38	2	2	3	888.01	969.71	81.703	9.2007
1309	39	1	1	36	1017.5	1029.3	11.732	1.1529
1309	40	2	1	7	1016.1	991.8	-24.313	-2.3927
2214	1	1	1	52	2239.4	2463.9	224.44	10.022
2214	2	2	1	7	1828.4	2294.5	466.13	25.494
2214	3	2	2	4	2016.1	2636.5	620.46	30.776
2214	4	2	1	6	2318.1	2594.3	276.21	11.916
2214	5	1	2	45	2820.5	2350.8	-469.66	-16.652
2214	6	1	2	40	2882.5	2320.2	-562.26	-19.506
2214	7	1	1	15	2486.1	2355	-131.12	-5.2743
2214	8	1	2	57	2746.4	2430.3	-316.1	-11.51
2214	9	1	2	32	2598.5	2738	139.5	5.3687
2214	10	1	2	49	2678.9	2825.5	146.61	5.4726
2214	11	2	2	10	2518.9	2753.3	234.33	9.3027
2214	12	1	2	10	2717.7	2414.6	-303.05	-11.151
2214	13	1	2	19	2121.5	2185.5	64.015	3.0175
2214	14	2	2	2	1857.1	2218.1	360.99	19.439
2214	15	1	1	58	2682.4	2646.9	-35.493	-1.3232
2214	16	2	1	4	1815.1	1811.4	-3.7459	-0.20637
2214	17	1	1	35	1916.2	2233.9	317.64	16.576
2214	18	1	2	56	2424.5	1973.7	-450.83	-18.595
2214	19	2	1	10	2196.3	2544.2	347.89	15.84
2214	20	1	1	17	2273.7	2187.4	-86.38	-3.799
2214	21	1	1	11	2116.6	2437.6	321.01	15.166
2214	22	2	1	3	2050.7	2315.2	264.41	12.894
2214	23	2	2	3	1883	2124.3	241.28	12.814
2214	24	2	1	1	1927.6	2221	293.42	15.222
2214	25	1	2	44	2365	2633	268.05	11.334
2214	26	2	1	2	1688.1	2071.2	383.03	22.69
2214	27	2	1	5	2151.3	2444.3	293.04	13.622
2214	28	2	2	8	2250.6	2178.5	-72.099	-3.2036
2214	29	2	2	9	2297.5	2778.7	481.21	20.945
2214	30	1	1	26	2742	2669.3	-72.713	-2.6518
2214	31	1	2	30	2500.4	2460.1	-40.301	-1.6118
2214	32	2	2	5	1975.7	2678.7	702.95	35.58
2214	33	2	2	7	2207.8	2808.2	600.42	27.196
2214	34	1	1	36	2432	2266.6	-165.39	-6.8004
2214	35	2	2	6	1992.4	2517	524.58	26.329
2214	36	2	1	9	2220.9	2751	530.13	23.871
2214	37	2	1	8	2316.9	2783.4	466.51	20.135
2214	38	1	1	6	3232	3255.5	23.432	0.725
2214	39	2	2	1	2042.8	2336.2	293.4	14.362
2214	40	1	1	25	2523.6	2354.8	-168.81	-6.6892
5522	1	1	2	30	1423.9	1301.8	-122.1	-8.5745
5522	2	2	2	2	1279.3	1434.2	154.86	12.105
5522	3	1	2	49	1342.8	1366.4	23.599	1.7574
5522	4	1	2	56	1384.6	1321.5	-63.109	-4.5578
5522	5	1	2	57	1391.1	1365.6	-25.479	-1.8316
5522	6	1	1	26	1581.6	1350.7	-230.89	-14.599
5522	7	2	2	8	1299.5	1325.6	26.022	2.0024
5522	8	1	1	58	1476.5	1186.8	-289.7	-19.621
5522	9	2	1	7	1248.9	1111.1	-137.79	-11.033
5522	10	1	1	36	1476.4	1220.4	-255.97	-17.337
5522	11	2	1	10	1729.2	1556.7	-172.52	-9.9769
5522	12	2	1	1	1226.1	1218.7	-7.4166	-0.60491
5522	13	1	2	10	1415.3	1363.3	-51.996	-3.6738
5522	14	2	1	4	1154.5	1287.6	133.02	11.522
5522	15	1	2	44	1185.6	1218.3	32.781	2.7651
5522	16	2	2	5	1220.7	1235.9	15.201	1.2452
5522	17	2	2	9	1252.2	1341.3	89.046	7.111
5522	18	2	1	6	1152.7	1215.6	62.973	5.4633
5522	19	2	2	4	1131.3	1123.5	-7.7794	-0.68764
5522	20	2	1	2	1201.8	1230.7	28.925	2.4068
5522	21	2	1	8	1350.5	1273.6	-76.904	-5.6944
5522	22	2	1	3	1315.7	1296.4	-19.337	-1.4697
5522	23	2	1	5	1279.1	1316.4	37.269	2.9137
5522	24	1	1	6	1265	1177	-87.947	-6.9523
5522	25	2	2	10	1355.6	1223.3	-132.3	-9.7601
5522	26	2	2	3	1008.2	1046.4	38.176	3.7864
5522	27	1	2	19	1242.5	1141	-101.53	-8.1715
5522	28	1	2	45	1200	1226.3	26.288	2.1906
5522	29	1	1	15	1399.1	1313.4	-85.78	-6.1309
5522	30	1	1	52	1387.8	1373.5	-14.258	-1.0274
5522	31	1	1	11	1316.8	1311.2	-5.603	-0.42549
5522	32	2	1	9	1246.9	1210.4	-36.53	-2.9296
5522	33	1	2	32	1334.4	1726.3	391.88	29.367
5522	34	1	1	17	1442.6	1374.6	-67.98	-4.7125
5522	35	1	1	35	1403.3	1332.2	-71.1	-5.0666
5522	36	2	2	7	1241.1	1200.2	-40.932	-3.298
5522	37	2	2	1	1097.7	1179.1	81.471	7.4222
5522	38	2	2	6	1187.4	1072.6	-114.75	-9.6643
5522	39	1	1	25	1294.6	1323.2	28.629	2.2115
5522	40	1	2	40	1482	1282.3	-199.71	-13.476
6022	1	2	2	8	1760	1889.3	129.28	7.3452
6022	2	1	2	49	1857.5	1666.1	-191.43	-10.306
6022	3	1	2	32	1890.1	1706	-184.06	-9.7382
6022	4	1	2	57	1940.9	1702.3	-238.54	-12.291
6022	5	1	2	40	1992.4	1574.3	-418.12	-20.985
6022	6	2	1	8	1780.8	1616.4	-164.34	-9.2284
6022	7	1	1	25	1775.5	1634.1	-141.42	-7.9653
6022	8	1	1	58	1831	1634	-197.01	-10.76
6022	9	1	1	17	1725.8	1565.7	-160.09	-9.2762
6022	10	1	2	10	1444.8	1441.2	-3.5387	-0.24493
6022	11	2	1	9	1584.4	1656.7	72.306	4.5637
6022	12	1	1	11	1819	1785.5	-33.504	-1.8419
6022	13	1	1	35	1744.8	1480.9	-263.95	-15.127
6022	14	1	2	44	1591	1522	-68.949	-4.3338
6022	15	2	2	4	1583.5	1405	-178.52	-11.273
6022	16	2	1	7	1532.9	1447.2	-85.737	-5.593
6022	17	1	1	52	1744.3	1489	-255.32	-14.637
6022	18	2	1	6	1492.7	1489.5	-3.203	-0.21457
6022	19	1	1	15	1812.7	1551.1	-261.56	-14.429
6022	20	2	2	2	1513.5	1384.8	-128.77	-8.5078
6022	21	1	2	56	1638.9	1878	239.02	14.584
6022	22	2	1	1	1542.3	1398.8	-143.46	-9.3016
6022	23	2	2	10	1422.8	1575.6	152.73	10.734
6022	24	2	1	2	1475.6	1476.5	0.84814	0.057477
6022	25	2	2	5	1565.6	1622.6	57.032	3.6428
6022	26	2	1	3	1611.4	1446.8	-164.57	-10.213
6022	27	1	2	19	1400.4	1279.2	-121.22	-8.6559
6022	28	2	2	1	1267.8	1402.8	134.96	10.645
6022	29	1	1	6	1649.9	1523	-126.91	-7.6917
6022	30	2	2	6	1473.2	1785.3	312.1	21.186
6022	31	1	1	36	1681.5	1613.2	-68.217	-4.057
6022	32	2	1	4	1396.8	1433.9	37.066	2.6536
6022	33	2	1	5	1392	1463.7	71.673	5.1488
6022	34	2	2	9	1345.5	1576.8	231.29	17.19
6022	35	2	2	3	1464.1	1437.9	-26.233	-1.7917
6022	36	1	2	45	1542.7	1331.6	-211.14	-13.686
6022	37	2	1	10	1943.4	1656.4	-286.96	-14.766
6022	38	1	1	26	1702.6	1556.7	-145.89	-8.5689
6022	39	1	2	30	1635.6	1293.5	-342.1	-20.916
6022	40	2	2	7	1421.5	1417.6	-3.9066	-0.27482
8329	1	1	1	58	1460.8	1606.6	145.83	9.9831
8329	2	2	2	7	1481.4	1788.3	306.89	20.716
8329	3	2	2	10	1697.8	1640.7	-57.099	-3.3631
8329	4	2	1	3	1482.3	1620.7	138.42	9.3383
8329	5	2	2	1	1351.5	1424	72.552	5.3684
8329	6	1	1	35	1467.5	1392.1	-75.484	-5.1435
8329	7	2	1	1	1224.1	1472.4	248.28	20.283
8329	8	1	2	57	1375.5	1387.1	11.569	0.84104
8329	9	2	1	7	1299.9	1332.1	32.217	2.4784
8329	10	2	2	9	1366.1	1415.6	49.494	3.623
8329	11	1	1	25	1564.1	1517.8	-46.347	-2.9631
8329	12	1	2	30	1447.7	1233.1	-214.58	-14.822
8329	13	2	1	6	1276.8	1229.6	-47.163	-3.6939
8329	14	2	1	9	1555.2	1519	-36.208	-2.3282
8329	15	2	2	4	1142	1309.1	167.03	14.626
8329	16	1	2	32	1487.6	1336.1	-151.44	-10.18
8329	17	1	2	19	1327.2	1333.5	6.3249	0.47657
8329	18	2	2	5	1295.8	1439.7	143.82	11.099
8329	19	1	2	45	1294.4	1272.2	-22.139	-1.7104
8329	20	1	1	52	1563.6	1394.7	-168.92	-10.804
8329	21	2	1	5	1263.4	1542.6	279.22	22.1
8329	22	1	2	10	1200.6	1348.5	147.85	12.314
8329	23	1	2	44	1490.6	1366.6	-123.98	-8.3173
8329	24	1	2	49	1589.9	1518.5	-71.413	-4.4916
8329	25	1	2	56	1796.7	1894.7	97.997	5.4542
8329	26	1	1	15	1446.4	1343.8	-102.61	-7.0941
8329	27	1	1	36	1348.3	1326.2	-22.137	-1.6418
8329	28	2	1	4	1377.2	1306.9	-70.272	-5.1025
8329	29	2	2	2	1263.9	1063.8	-200.09	-15.832
8329	30	2	2	8	1269	1418.6	149.59	11.789
8329	31	2	1	10	1347.2	1379.9	32.723	2.4289
8329	32	1	1	11	1240.2	1330.7	90.481	7.2958
8329	33	2	1	2	1285.2	1656.9	371.76	28.927
8329	34	2	1	8	1644.7	1578.3	-66.347	-4.034
8329	35	1	1	6	1586.4	1765.4	178.99	11.283
8329	36	1	1	17	1527.1	1483.9	-43.179	-2.8275
8329	37	2	2	6	1167	1263.1	96.15	8.2391
8329	38	2	2	3	1183.7	1511.1	327.45	27.664
8329	39	1	2	40	1461.9	1377.2	-84.743	-5.7967
8329	40	1	1	26	1651.5	1562.6	-88.863	-5.3807
2714	1	2	1	8	1639.4	1936	296.61	18.093
2714	2	1	2	19	1516	1716.6	200.63	13.234
2714	3	2	1	6	1578	1468.7	-109.34	-6.9293
2714	4	1	2	32	1694.1	1647.3	-46.792	-2.7621
2714	5	2	2	3	1349.8	1811.1	461.31	34.176
2714	6	1	1	6	1516.5	1903.1	386.6	25.493
2714	7	1	1	17	1636	1668.9	32.912	2.0117
2714	8	2	1	2	1876.4	1839.5	-36.883	-1.9656
2714	9	1	1	15	1632.1	1461.6	-170.44	-10.443
2714	10	2	2	2	1402.5	1649.1	246.6	17.583
2714	11	2	2	6	1383.3	1527.3	143.93	10.405
2714	12	1	1	58	1479.7	1553.6	73.885	4.9933
2714	13	2	1	3	1564.5	1537.8	-26.749	-1.7098
2714	14	2	1	7	1392	1541.9	149.85	10.765
2714	15	1	1	35	1446.5	1437.8	-8.6238	-0.5962
2714	16	1	2	56	1763.6	1441.7	-321.98	-18.256
2714	17	2	2	5	1273.6	1675	401.38	31.514
2714	18	2	1	1	1436.2	1763.3	327.12	22.777
2714	19	2	2	7	1226.6	1617.7	391.14	31.889
2714	20	1	2	30	1307.5	1291.2	-16.327	-1.2487
2714	21	2	1	5	1292	1435	142.95	11.064
2714	22	2	2	9	1300.4	1694.9	394.46	30.334
2714	23	2	1	9	1276	1476	200.04	15.677
2714	24	1	1	11	1687	1790.9	103.86	6.1562
2714	25	2	2	1	1178.3	1355	176.64	14.991
2714	26	2	1	10	1370	1402.9	32.923	2.4031
2714	27	1	2	45	1606.6	1574.7	-31.918	-1.9866
2714	28	1	1	26	1490	1353.8	-136.27	-9.1457
2714	29	1	2	49	1469.6	1340.4	-129.19	-8.7908
2714	30	2	2	8	2050.6	1635.5	-415.1	-20.243
2714	31	1	1	52	1336	1401.1	65.126	4.8747
2714	32	2	2	4	1231.4	1187.6	-43.809	-3.5577
2714	33	1	1	25	1458.5	1622.4	163.85	11.234
2714	34	1	1	36	1573.2	2098.3	525.08	33.377
2714	35	1	2	10	1553.2	1798.5	245.3	15.794
2714	36	1	2	40	1656.7	1934.7	277.98	16.779
2714	37	1	2	44	1473.5	1651.2	177.62	12.054
2714	38	2	1	4	1316.6	1262.2	-54.386	-4.1307
2714	39	2	2	10	1416.1	1301.7	-114.4	-8.0786
2714	40	1	2	57	1464	1231	-232.99	-15.914
2908	1	1	1	11	NaN	2022.4	NaN	NaN
2908	2	2	2	6	1812.5	2104.9	292.42	16.134
2908	3	1	2	56	NaN	2537.4	NaN	NaN
2908	4	1	1	36	2088.1	1877	-211.07	-10.109
2908	5	1	2	10	2128.7	1834.1	-294.57	-13.838
2908	6	2	2	2	NaN	1825.4	NaN	NaN
2908	7	2	1	10	2030.4	2181.4	151	7.4366
2908	8	2	1	3	NaN	1782.3	NaN	NaN
2908	9	2	1	5	1720.7	1811	90.373	5.2522
2908	10	2	1	4	NaN	1408.5	NaN	NaN
2908	11	2	1	1	1589.7	1666.3	76.653	4.822
2908	12	1	2	49	2010.4	1701	-309.37	-15.389
2908	13	1	1	6	1733.6	1614.6	-119	-6.8643
2908	14	2	2	4	NaN	1342.2	NaN	NaN
2908	15	2	2	3	1572	1375.9	-196.07	-12.473
2908	16	2	2	8	1495.9	1524.8	28.888	1.9312
2908	17	2	2	1	1524.1	1338.4	-185.73	-12.186
2908	18	1	1	15	1390.7	1526.8	136.06	9.7831
2908	19	1	1	58	1735.2	1531.3	-203.84	-11.748
2908	20	1	2	45	1642.2	1324.6	-317.58	-19.339
2908	21	2	1	7	1418.6	1252.7	-165.88	-11.694
2908	22	2	1	8	1699.4	1626.3	-73.151	-4.3045
2908	23	1	2	57	1705.9	1537.6	-168.3	-9.8658
2908	24	2	2	9	NaN	1936.7	NaN	NaN
2908	25	1	2	19	1763.4	1683.2	-80.236	-4.5501
2908	26	1	2	44	NaN	1444.5	NaN	NaN
2908	27	2	2	10	1228.4	1534.9	306.56	24.956
2908	28	1	2	32	NaN	1551.2	NaN	NaN
2908	29	2	1	6	1463.1	1522.5	59.313	4.0538
2908	30	1	1	17	1768.7	1752.5	-16.128	-0.91189
2908	31	1	1	25	NaN	1930.1	NaN	NaN
2908	32	2	2	7	1469.6	1676.4	206.78	14.071
2908	33	2	1	9	1244.7	1603.5	358.8	28.826
2908	34	1	1	26	1803	1649.2	-153.83	-8.5315
2908	35	1	2	40	1422.3	1971	548.71	38.579
2908	36	1	1	35	1258.2	1345.4	87.279	6.9371
2908	37	1	2	30	1603	1795	191.93	11.973
2908	38	1	1	52	1656.5	1648.6	-7.8537	-0.47413
2908	39	2	2	5	1307.5	1682.6	375.09	28.688
2908	40	2	1	2	1253.6	1375.2	121.55	9.696
6517	1	1	2	56	2426	2640.3	214.29	8.833
6517	2	1	2	10	2618.7	2628.7	10.005	0.38207
6517	3	2	1	3	2478	2812.4	334.41	13.495
6517	4	1	2	45	2776.6	2533.1	-243.53	-8.7707
6517	5	2	2	7	2396.1	3022.8	626.65	26.153
6517	6	2	2	5	2632.5	2816.2	183.69	6.9778
6517	7	2	1	1	2546	2677.9	131.91	5.1812
6517	8	2	2	3	2217.2	2366.2	148.95	6.718
6517	9	2	2	9	2371.9	2669.8	297.97	12.563
6517	10	1	1	25	2518.9	2608.6	89.661	3.5595
6517	11	2	2	8	2335	2678.4	343.36	14.705
6517	12	1	1	26	2568.2	2293.6	-274.58	-10.691
6517	13	2	1	10	2393.4	2633.6	240.21	10.036
6517	14	1	2	44	2470.9	2584.1	113.2	4.5815
6517	15	2	1	4	1757.9	2033.7	275.86	15.693
6517	16	1	1	36	2099	2374.1	275.13	13.108
6517	17	2	2	4	2090.8	2424.3	333.49	15.951
6517	18	1	2	49	2251.9	2248.9	-2.9425	-0.13067
6517	19	2	1	5	2174.1	2164.6	-9.4349	-0.43398
6517	20	1	2	30	2388.8	2432.5	43.724	1.8304
6517	21	2	2	10	2092.2	2500.8	408.6	19.53
6517	22	1	1	6	2615.6	2051.5	-564.13	-21.568
6517	23	2	1	8	2351.2	2412.5	61.309	2.6075
6517	24	1	2	19	2366.1	2098.8	-267.27	-11.296
6517	25	2	1	6	2030.7	1907.8	-122.92	-6.053
6517	26	1	1	52	2618.5	2335.3	-283.26	-10.817
6517	27	1	1	15	2190.3	2095.4	-94.931	-4.3342
6517	28	2	2	2	1962.6	2079.8	117.23	5.9735
6517	29	2	1	9	2434.3	2235.1	-199.18	-8.1825
6517	30	2	1	2	2055.5	2170.5	115.03	5.5962
6517	31	2	2	1	1926.4	2017.8	91.372	4.7431
6517	32	1	2	32	1958.3	2386.6	428.34	21.874
6517	33	1	1	35	2148.9	2029.3	-119.61	-5.5664
6517	34	1	2	40	2063.5	2041.4	-22.155	-1.0736
6517	35	1	2	57	1982	2023.9	41.917	2.1149
6517	36	1	1	11	2274.4	2080.5	-193.86	-8.5239
6517	37	2	2	6	1969.2	2161	191.85	9.7427
6517	38	2	1	7	1953.7	1831.7	-122.03	-6.2458
6517	39	1	1	17	1940.3	2038.6	98.322	5.0674
6517	40	1	1	58	2159.6	2132.3	-27.282	-1.2633
6025	1	2	1	1	1201.8	1515.2	313.38	26.076
6025	2	2	2	9	1175.8	1620.2	444.41	37.798
6025	3	2	2	10	1385.7	1396.1	10.409	0.75113
6025	4	1	2	56	1437.9	1182.2	-255.69	-17.782
6025	5	1	2	57	1547.3	1196.7	-350.57	-22.657
6025	6	1	1	11	1441.8	1219.7	-222.1	-15.405
6025	7	2	1	4	1229.9	1150	-79.866	-6.494
6025	8	1	1	58	1498.8	1285.5	-213.29	-14.231
6025	9	2	1	2	1389	1530.5	141.57	10.192
6025	10	2	1	8	1390.7	1330.6	-60.058	-4.3186
6025	11	1	1	17	1394.2	1124.5	-269.68	-19.343
6025	12	2	1	3	1288.1	1202.7	-85.416	-6.631
6025	13	2	1	7	1069.7	1111.7	42.072	3.9332
6025	14	1	1	35	1139.5	1044	-95.419	-8.3741
6025	15	1	2	45	1285.5	1214.7	-70.806	-5.5082
6025	16	1	2	44	1244.7	1096.7	-148.01	-11.891
6025	17	2	2	6	1005.4	1323	317.67	31.598
6025	18	1	1	6	1341.2	1259.2	-82.071	-6.1191
6025	19	2	2	3	1232.2	1173.8	-58.473	-4.7453
6025	20	2	2	8	1122.6	1340.6	217.98	19.416
6025	21	1	2	40	1266	1094.5	-171.56	-13.551
6025	22	1	2	10	1226.3	1266.3	40.032	3.2645
6025	23	2	2	2	1141.3	1148	6.736	0.59021
6025	24	2	1	5	1126.4	1079.6	-46.723	-4.1482
6025	25	1	1	52	1140.2	1031.6	-108.59	-9.5235
6025	26	2	2	5	1085.4	1372.5	287.17	26.458
6025	27	2	2	7	1250.9	1312	61.125	4.8866
6025	28	2	1	9	1245.4	1173.2	-72.204	-5.7975
6025	29	2	1	6	1062.3	1015.1	-47.144	-4.438
6025	30	1	2	30	1385.4	1251.2	-134.18	-9.6854
6025	31	1	1	15	1367.9	1426.4	58.483	4.2754
6025	32	2	1	10	1294.4	1469.3	174.9	13.512
6025	33	1	2	19	1257.5	1010.9	-246.64	-19.613
6025	34	1	1	26	1146.7	1114.3	-32.39	-2.8245
6025	35	2	2	4	1242.1	1197.4	-44.792	-3.606
6025	36	1	1	36	1264	1165.4	-98.594	-7.8
6025	37	1	2	32	1226.6	1173.7	-52.903	-4.313
6025	38	1	1	25	1127.6	1177.8	50.195	4.4515
6025	39	2	2	1	1125.2	1111.4	-13.798	-1.2262
6025	40	1	2	49	1225.5	1084.2	-141.24	-11.526
5130	1	1	1	6	1088.2	1139.1	50.923	4.6796
5130	2	2	1	4	1017.5	1020.2	2.6692	0.26232
5130	3	1	2	45	1048.5	1139.8	91.284	8.7063
5130	4	2	2	4	1008.9	1235.9	227.02	22.503
5130	5	1	1	25	1167.1	1153.2	-13.891	-1.1903
5130	6	1	1	58	1172.6	1089.6	-83.088	-7.0855
5130	7	1	1	15	1094.5	1022.7	-71.825	-6.5623
5130	8	1	1	11	1080.2	1053.1	-27.149	-2.5132
5130	9	1	1	35	1047.2	987.65	-59.511	-5.683
5130	10	1	2	57	1038.6	1076.4	37.79	3.6387
5130	11	2	1	7	948.12	981.05	32.93	3.4732
5130	12	2	2	7	983.93	1199	215.02	21.854
5130	13	2	2	1	1164.9	1136.8	-28.018	-2.4053
5130	14	1	1	17	1113.2	1033.8	-79.414	-7.1339
5130	15	2	1	9	1083.1	1102.9	19.75	1.8234
5130	16	2	1	6	893.01	921.24	28.224	3.1606
5130	17	2	1	2	950.34	999.31	48.966	5.1524
5130	18	2	2	3	877.68	906.74	29.055	3.3104
5130	19	2	2	8	938.44	1146.1	207.62	22.124
5130	20	2	1	3	1051	984.22	-66.792	-6.355
5130	21	1	2	10	951.62	995.49	43.877	4.6108
5130	22	2	2	10	907.01	1006	99.031	10.918
5130	23	2	2	5	903.49	1014.8	111.28	12.317
5130	24	1	1	36	942.43	930.33	-12.104	-1.2843
5130	25	1	2	19	957.05	1159.3	202.21	21.129
5130	26	2	1	8	1028.7	939.62	-89.103	-8.6616
5130	27	1	2	40	992.03	950.37	-41.659	-4.1994
5130	28	1	2	30	936	946.88	10.883	1.1627
5130	29	1	1	52	1061.6	895.17	-166.42	-15.676
5130	30	2	2	2	843.95	968.73	124.78	14.785
5130	31	1	2	32	905.04	836.24	-68.794	-7.6012
5130	32	2	2	6	1005.3	956.47	-48.81	-4.8554
5130	33	2	1	1	943.18	914.64	-28.539	-3.0259
5130	34	2	1	5	885.21	962.96	77.754	8.7838
5130	35	2	1	10	885.54	918.74	33.2	3.7491
5130	36	2	2	9	970.71	1093	122.33	12.602
5130	37	1	1	26	970.22	911.83	-58.388	-6.018
5130	38	1	2	44	1093.3	1071.4	-21.95	-2.0076
5130	39	1	2	49	1104.7	1099.1	-5.6039	-0.50726
5130	40	1	2	56	904.25	919.75	15.5	1.7141
9701	1	2	2	8	1050.9	1108.8	57.877	5.5075
9701	2	2	2	6	1065.3	1143.8	78.486	7.3677
9701	3	2	1	2	1101.2	1111.3	10.091	0.91636
9701	4	1	1	25	1037.3	1079	41.684	4.0185
9701	5	2	1	4	997.17	1004.5	7.3414	0.73623
9701	6	2	2	10	909.05	1134.8	225.7	24.829
9701	7	2	1	1	1020.3	1084.4	64.081	6.2806
9701	8	2	2	4	936.27	979.37	43.103	4.6037
9701	9	1	2	56	1072.7	967.09	-105.65	-9.8485
9701	10	1	2	45	985.12	1039.7	54.528	5.5351
9701	11	2	2	1	924.29	1009.6	85.337	9.2328
9701	12	2	1	6	952.75	947.73	-5.0187	-0.52676
9701	13	1	2	10	990.89	950.54	-40.354	-4.0725
9701	14	1	2	32	968.31	1039.4	71.065	7.339
9701	15	1	1	6	977.4	925.62	-51.781	-5.2978
9701	16	2	1	8	1023.6	1004.1	-19.453	-1.9005
9701	17	2	1	3	941.04	988.83	47.793	5.0788
9701	18	2	2	2	900.15	879.47	-20.681	-2.2975
9701	19	1	2	57	991.66	887.16	-104.5	-10.538
9701	20	1	2	19	942.2	841.28	-100.92	-10.711
9701	21	1	1	58	1067.2	1015.4	-51.737	-4.848
9701	22	1	1	11	958.29	968.67	10.379	1.0831
9701	23	2	1	5	1005.1	1019	13.873	1.3802
9701	24	1	2	40	983.79	968.88	-14.904	-1.5149
9701	25	1	1	52	1029.9	957.53	-72.403	-7.0299
9701	26	1	1	15	905.12	1021.2	116.1	12.828
9701	27	1	2	49	977.29	960.32	-16.97	-1.7364
9701	28	1	2	44	969.3	946.98	-22.322	-2.3029
9701	29	1	1	26	1061.1	942.2	-118.94	-11.209
9701	30	2	1	7	928.14	979.65	51.511	5.5499
9701	31	2	1	9	935.33	1005.8	70.458	7.533
9701	32	2	1	10	1014.8	991.8	-22.972	-2.2637
9701	33	1	1	17	1096.8	968.24	-128.59	-11.723
9701	34	1	1	36	980.41	910.45	-69.966	-7.1364
9701	35	2	2	9	983.65	1255.2	271.6	27.611
9701	36	2	2	5	1068.8	1111.7	42.87	4.0111
9701	37	1	2	30	1144.1	1085.7	-58.455	-5.1091
9701	38	2	2	3	953.34	996.52	43.181	4.5294
9701	39	2	2	7	1072.6	1054.3	-18.268	-1.7032
9701	40	1	1	35	1219.2	993.05	-226.15	-18.549
3908	1	1	1	52	1377.9	1656.8	278.87	20.239
3908	2	2	2	4	1328.4	1666.5	338.06	25.448
3908	3	2	1	5	1452.3	1684	231.74	15.957
3908	4	2	1	7	1474.2	1573.7	99.539	6.7522
3908	5	2	2	10	1290.1	1501.2	211.09	16.362
3908	6	2	2	3	1231	1423.7	192.77	15.66
3908	7	2	1	2	1353.3	1378	24.666	1.8226
3908	8	2	1	1	1309.9	1433.6	123.71	9.444
3908	9	2	2	9	1199.3	1730.8	531.51	44.318
3908	10	2	2	2	1437.9	1412.5	-25.468	-1.7712
3908	11	2	2	8	1288.2	1370.2	81.985	6.3644
3908	12	2	2	7	1347	1438.7	91.716	6.8088
3908	13	2	1	6	1188.5	1277.2	88.72	7.4651
3908	14	1	1	36	1256.4	1379.3	122.84	9.7774
3908	15	1	2	19	1216.6	1437.4	220.84	18.152
3908	16	1	2	56	1175	1235	59.914	5.0988
3908	17	1	2	10	1248.5	1297.1	48.632	3.8953
3908	18	1	1	17	1125	1315.2	190.18	16.905
3908	19	1	2	49	1458	1557.4	99.407	6.818
3908	20	1	2	30	1576.3	1509	-67.28	-4.2683
3908	21	2	2	1	1304.1	1284.7	-19.423	-1.4893
3908	22	2	2	6	1222.3	1253.3	31.008	2.537
3908	23	1	1	58	1262.6	1206.7	-55.84	-4.4227
3908	24	1	2	45	1094.7	1197	102.32	9.3474
3908	25	2	1	9	1272.3	1473.5	201.13	15.808
3908	26	2	1	4	1088.7	1138.3	49.584	4.5543
3908	27	1	1	6	1073.4	1128.1	54.715	5.0975
3908	28	1	1	25	1129	1242.4	113.44	10.048
3908	29	1	1	26	1134.4	1171	36.601	3.2264
3908	30	2	1	8	1015.3	1254	238.7	23.511
3908	31	1	2	44	1131.8	1075.3	-56.581	-4.999
3908	32	2	2	5	1085.7	1342.7	257.05	23.677
3908	33	1	2	32	1086.2	1062.1	-24.107	-2.2194
3908	34	1	2	57	1067.7	1160.2	92.463	8.6597
3908	35	1	1	35	1209.3	1083.2	-126.05	-10.424
3908	36	1	2	40	1138.1	1315.8	177.77	15.62
3908	37	1	1	15	1089.1	1465	375.9	34.516
3908	38	2	1	10	1565.5	1487.6	-77.89	-4.9754
3908	39	1	1	11	1228.2	1207.6	-20.63	-1.6797
3908	40	2	1	3	1051.2	1188	136.85	13.019
418	1	1	1	36	2011.3	2328.4	317.14	15.768
418	2	1	2	30	1985.3	2105	119.7	6.0291
418	3	2	2	9	2184.7	2347.2	162.5	7.438
418	4	1	1	15	1996.2	2080.8	84.589	4.2376
418	5	2	2	10	2175.2	2242.8	67.544	3.1051
418	6	1	1	58	2024.5	2022.8	-1.6758	-0.082777
418	7	2	1	3	1986	2009.6	23.559	1.1863
418	8	2	1	6	1781.5	1832.2	50.732	2.8478
418	9	2	2	7	1842.8	2022	179.21	9.7247
418	10	1	1	11	1813.5	1977.3	163.86	9.0354
418	11	2	2	3	1806.2	1686.2	-119.97	-6.6423
418	12	2	2	5	1627.4	1917.1	289.68	17.801
418	13	1	1	35	1707.1	1790.7	83.57	4.8954
418	14	2	2	2	1943.5	1861.6	-81.826	-4.2103
418	15	1	1	52	1674.1	1668.4	-5.7093	-0.34104
418	16	1	2	49	1764.6	1663.5	-101.02	-5.7251
418	17	1	1	25	1526.1	1922.2	396.13	25.958
418	18	1	2	40	1619	1646.2	27.212	1.6808
418	19	2	2	4	1418.2	1682.9	264.63	18.659
418	20	1	1	26	1600.1	1629	28.997	1.8122
418	21	1	2	57	1660.8	1785	124.23	7.4806
418	22	1	2	19	1702.9	1610.6	-92.294	-5.4198
418	23	2	1	2	1500.7	1534.2	33.439	2.2281
418	24	2	1	7	1461.5	1545.8	84.303	5.7682
418	25	1	2	45	1415.4	1423.7	8.2914	0.58581
418	26	2	2	6	1471.4	1633.2	161.78	10.995
418	27	1	2	56	1527	1555.3	28.359	1.8572
418	28	1	1	17	1455.5	1489.2	33.633	2.3107
418	29	2	1	5	1554.1	1834.3	280.24	18.032
418	30	1	1	6	1748.5	1588	-160.49	-9.1785
418	31	2	1	4	1415.5	1492.6	77.07	5.4448
418	32	2	2	8	1544.4	1873.1	328.7	21.283
418	33	1	2	44	1540.6	1504.5	-36.104	-2.3435
418	34	2	1	8	1509.2	1596	86.841	5.7542
418	35	1	2	10	1327	1752.7	425.64	32.075
418	36	2	1	10	1650.5	1838.7	188.17	11.401
418	37	2	1	1	1796.1	1753.5	-42.645	-2.3743
418	38	1	2	32	1761.6	1661.4	-100.21	-5.6884
418	39	2	1	9	1596.9	1674	77.089	4.8274
418	40	2	2	1	1598	1746.5	148.48	9.2914
3625	1	2	2	7	1908.1	2361	452.89	23.735
3625	2	1	2	40	2268.4	2129.9	-138.54	-6.1075
3625	3	1	2	45	2109	2111.8	2.7598	0.13086
3625	4	2	2	1	2050.4	2031.1	-19.311	-0.94182
3625	5	1	1	36	2103.8	2008.1	-95.67	-4.5476
3625	6	2	2	9	2113	2201.5	88.519	4.1894
3625	7	1	1	35	2294.2	2186.8	-107.4	-4.6812
3625	8	1	1	52	2103.9	2274.1	170.17	8.0883
3625	9	2	2	5	2040.2	2066.9	26.775	1.3124
3625	10	2	1	1	1922.9	2140.9	218.03	11.339
3625	11	1	1	58	2197	1984.5	-212.55	-9.6744
3625	12	1	1	11	2144.6	1953.8	-190.82	-8.8978
3625	13	1	2	10	1963.1	1920.7	-42.408	-2.1602
3625	14	2	2	6	2293.7	1930	-363.74	-15.858
3625	15	2	1	2	1917.1	2137.2	220.04	11.478
3625	16	2	1	5	1857.4	2009.6	152.15	8.1912
3625	17	2	1	4	1467.4	1682.7	215.36	14.676
3625	18	2	2	2	1878.9	1893.4	14.486	0.77099
3625	19	1	1	15	1883.7	2052	168.29	8.9342
3625	20	1	2	19	1909.7	1782.1	-127.56	-6.6798
3625	21	2	2	3	1862.9	1890.5	27.539	1.4783
3625	22	1	2	56	1917.8	1947.6	29.835	1.5557
3625	23	2	2	8	2075.9	2065.6	-10.317	-0.49699
3625	24	2	2	4	1910.5	2075.4	164.93	8.6329
3625	25	2	1	7	1950.4	1898.3	-52.052	-2.6688
3625	26	2	2	10	1830.9	2032.6	201.68	11.015
3625	27	2	1	3	1996.8	1992.4	-4.4255	-0.22163
3625	28	2	1	6	1869.1	1891.4	22.287	1.1924
3625	29	2	1	10	1875.1	1907.2	32.107	1.7123
3625	30	1	1	25	1798.8	2404.1	605.34	33.653
3625	31	1	2	57	2362.3	1987.9	-374.39	-15.849
3625	32	1	2	32	1926.4	1816.7	-109.75	-5.697
3625	33	1	1	6	2139.6	1743.9	-395.7	-18.494
3625	34	1	1	26	2011.2	1978.7	-32.449	-1.6134
3625	35	1	1	17	1995.4	1973.7	-21.706	-1.0878
3625	36	2	1	9	1968.2	2037.5	69.281	3.52
3625	37	1	2	30	1920.7	2179	258.27	13.447
3625	38	1	2	49	2081.2	1993.9	-87.345	-4.1968
3625	39	1	2	44	2280.8	2118.1	-162.7	-7.1333
3625	40	2	1	8	1893.8	2126.8	233	12.303
1124	1	2	1	4	1186.8	1414.9	228.04	19.214
1124	2	1	1	52	1441.1	1888.3	447.23	31.034
1124	3	2	1	1	1527.4	1841.6	314.18	20.569
1124	4	1	2	45	1512.7	1659.8	147.12	9.7254
1124	5	1	2	19	1449.4	1635	185.64	12.808
1124	6	1	2	10	1568.1	1697.1	129.01	8.2272
1124	7	2	1	8	1594.9	1803.9	209.04	13.107
1124	8	2	2	3	1346	1740.1	394.18	29.286
1124	9	1	1	58	1561.9	1659.9	98.038	6.2769
1124	10	1	1	35	1560.1	1785	224.89	14.415
1124	11	1	2	32	1700.5	1809	108.46	6.3783
1124	12	1	2	57	1717.1	1713.1	-4.052	-0.23597
1124	13	1	1	25	1662.2	1758.9	96.743	5.8202
1124	14	1	1	26	1770.7	1633.8	-136.83	-7.7277
1124	15	1	2	49	1624.7	1912.1	287.46	17.693
1124	16	2	2	8	1668.9	2019.6	350.69	21.013
1124	17	2	2	7	1660	2058.5	398.44	24.002
1124	18	2	2	6	1311.5	1673.1	361.6	27.571
1124	19	1	1	17	1602.1	1700.7	98.627	6.1562
1124	20	2	2	5	1549.6	1791.7	242.13	15.626
1124	21	1	1	6	1715.8	1495.2	-220.64	-12.859
1124	22	1	2	44	1748.9	1730.8	-18.052	-1.0322
1124	23	2	1	7	1445.9	1463.2	17.345	1.1996
1124	24	1	1	36	1508.4	1830.2	321.75	21.33
1124	25	2	1	10	1496.3	1784.3	288.07	19.252
1124	26	2	2	2	1701.7	1811.1	109.4	6.4288
1124	27	2	2	1	1625.6	1654.8	29.253	1.7995
1124	28	1	2	30	1681.6	1594.3	-87.277	-5.1902
1124	29	2	1	3	1512.1	1504.7	-7.4005	-0.48943
1124	30	1	2	40	1539.3	2009.8	470.52	30.567
1124	31	2	1	9	1515.4	1647.5	132.12	8.7188
1124	32	2	1	2	1368.1	1650.4	282.34	20.638
1124	33	2	1	6	1477.9	1330	-147.87	-10.006
1124	34	2	1	5	1601.5	1687.1	85.545	5.3414
1124	35	2	2	4	1389.8	1583.5	193.7	13.937
1124	36	1	2	56	1641.8	1875.6	233.79	14.24
1124	37	1	1	15	1868.7	1854.7	-13.988	-0.74852
1124	38	2	2	9	1406.7	1926.9	520.16	36.978
1124	39	1	1	11	1505.9	1448.3	-57.639	-3.8274
1124	40	2	2	10	1572.8	1636.2	63.351	4.0278
4207	1	1	1	25	1456.3	2077.4	621.13	42.651
4207	2	1	1	52	1505.9	1772.2	266.21	17.677
4207	3	1	1	11	1653.4	1656.4	3.0503	0.18449
4207	4	1	2	32	1521.3	1575	53.746	3.5329
4207	5	1	1	58	1521.9	1578.6	56.677	3.724
4207	6	1	2	56	1440.2	1421.4	-18.785	-1.3043
4207	7	1	1	17	1394	1492.4	98.401	7.0588
4207	8	2	1	10	1482.4	1663.1	180.7	12.19
4207	9	2	1	3	1552.7	1421.9	-130.77	-8.4221
4207	10	1	1	15	1297.9	1496.5	198.69	15.309
4207	11	2	2	1	1433.4	1994.1	560.77	39.123
4207	12	1	2	57	1962.2	1529.3	-432.93	-22.064
4207	13	2	2	2	1489.8	1619.9	130.12	8.7342
4207	14	2	2	6	NaN	1693.8	NaN	NaN
4207	15	1	2	10	1706.9	1611.1	-95.788	-5.6117
4207	16	2	1	2	1600.6	1594.5	-6.1173	-0.38218
4207	17	2	1	9	1410.8	1726.5	315.69	22.376
4207	18	2	1	4	1144.9	1383.4	238.48	20.83
4207	19	1	1	6	1375.6	1628.2	252.6	18.363
4207	20	1	1	36	1332.4	1504.5	172.15	12.921
4207	21	1	2	45	1416.2	1790.6	374.42	26.439
4207	22	2	1	6	1419.9	1477.7	57.839	4.0735
4207	23	1	2	40	1480.3	1620.3	139.95	9.4541
4207	24	2	1	5	1263.7	1480.6	216.94	17.167
4207	25	1	2	19	1535	1398.4	-136.61	-8.9001
4207	26	1	1	35	1425.7	1722.9	297.21	20.847
4207	27	2	1	8	1662.3	1725.3	62.975	3.7884
4207	28	2	1	1	1487.7	1747.1	259.43	17.438
4207	29	2	2	10	1298.5	1576.8	278.23	21.426
4207	30	2	2	4	NaN	1606.7	NaN	NaN
4207	31	2	2	7	1224.2	1463.6	239.41	19.556
4207	32	1	2	44	1379	1466.5	87.468	6.3426
4207	33	1	2	30	1406.8	1475.3	68.499	4.8692
4207	34	2	2	3	1152.6	1384.4	231.83	20.115
4207	35	2	1	7	1209.2	1492.6	283.48	23.444
4207	36	2	2	8	1402	1558.3	156.24	11.144
4207	37	1	2	49	1583.6	1419.3	-164.27	-10.373
4207	38	1	1	26	1259.2	1775.9	516.71	41.035
4207	39	2	2	9	1384.2	1652.1	267.89	19.353
4207	40	2	2	5	1437.2	1783.2	345.91	24.067
24	1	1	2	57	1745.3	2017.1	271.73	15.569
24	2	1	2	40	1935.6	1782.3	-153.26	-7.9181
24	3	1	1	58	1781.9	1888.7	106.76	5.991
24	4	1	2	44	1727.6	1875.7	148.15	8.5755
24	5	2	2	9	1648.4	2217.4	568.99	34.518
24	6	1	2	32	2150.9	2053.4	-97.554	-4.5354
24	7	1	2	45	2068.2	2028.3	-39.846	-1.9266
24	8	2	2	2	1810.8	1887.4	76.612	4.2308
24	9	2	2	8	1761.4	2046	284.65	16.161
24	10	1	2	10	1858	1838.2	-19.78	-1.0646
24	11	2	1	9	1725	1842.3	117.34	6.8026
24	12	1	2	30	1889	1665.4	-223.67	-11.841
24	13	2	2	3	1654.8	1710.2	55.452	3.351
24	14	2	1	10	1697.1	1835.8	138.66	8.1701
24	15	1	1	6	1591.5	1694.5	102.91	6.4664
24	16	2	1	3	1714.7	1674.3	-40.381	-2.355
24	17	1	1	15	1682.5	1682.3	-0.14573	-0.008662
24	18	2	2	5	1627.4	1951.1	323.65	19.887
24	19	1	2	49	1721.4	1600	-121.43	-7.054
24	20	2	2	10	1611	1820.7	209.65	13.013
24	21	2	2	6	1599.2	1750.8	151.58	9.4785
24	22	2	1	6	1584.4	1678	93.605	5.908
24	23	2	1	8	1622.1	1593.1	-28.959	-1.7854
24	24	2	2	4	1627.8	1793.6	165.88	10.191
24	25	2	1	5	1694.2	1669.4	-24.802	-1.464
24	26	1	1	11	1661.4	1833	171.61	10.33
24	27	1	2	19	1765.9	1779	13.145	0.74436
24	28	2	1	2	1746.5	1591.4	-155.1	-8.8806
24	29	2	2	1	1571.9	1577.4	5.5227	0.35135
24	30	1	1	17	1680.1	1819.3	139.2	8.2854
24	31	2	1	4	1428.6	1488	59.445	4.1611
24	32	1	1	52	1842.7	1945.2	102.5	5.5626
24	33	1	2	56	1583.5	1626.3	42.84	2.7054
24	34	1	1	36	1469.5	1688.2	218.67	14.881
24	35	1	1	26	1675.8	1637.8	-37.958	-2.2651
24	36	2	1	7	1544.7	1598.8	54.11	3.5031
24	37	2	1	1	1603.4	1507.8	-95.665	-5.9663
24	38	1	1	35	1910.2	1866.9	-43.297	-2.2666
24	39	2	2	7	1687.7	1999.8	312.06	18.49
24	40	1	1	25	1714.5	1609.9	-104.65	-6.1035
9001	1	2	2	8	1577.3	1761.3	184.04	11.668
9001	2	2	1	3	1491	1591.9	100.85	6.7639
9001	3	2	2	5	1536.1	1730.1	194.05	12.633
9001	4	1	1	52	1585.6	1576.2	-9.3447	-0.58935
9001	5	2	2	6	1331.3	1481.7	150.44	11.3
9001	6	1	2	45	1526.4	1528.8	2.399	0.15717
9001	7	2	1	1	1486.8	1437	-49.718	-3.344
9001	8	2	1	6	1298	1329	30.956	2.3849
9001	9	2	1	9	1544.4	1484.9	-59.518	-3.8539
9001	10	1	1	17	1640.4	1948.1	307.67	18.756
9001	11	2	1	4	1380.2	1379.6	-0.51585	-0.037376
9001	12	1	1	36	1503.2	1333.3	-169.91	-11.303
9001	13	1	2	10	1512.9	1438.5	-74.315	-4.9122
9001	14	1	2	30	1320.3	1356.1	35.783	2.7102
9001	15	2	2	7	1528.8	1593.6	64.877	4.2437
9001	16	1	2	19	1455.1	1402.7	-52.391	-3.6006
9001	17	1	2	44	1390	1372.3	-17.747	-1.2767
9001	18	1	1	15	1504.2	1329.3	-174.92	-11.629
9001	19	2	2	3	1431.1	1319.4	-111.68	-7.8041
9001	20	2	2	10	1248.4	1381.9	133.46	10.691
9001	21	2	1	2	1401.6	1501.7	100.15	7.1452
9001	22	2	1	7	1454.1	1342.1	-111.98	-7.7007
9001	23	1	1	35	1393.5	1337.5	-55.993	-4.0181
9001	24	1	2	49	1422.8	1267.4	-155.35	-10.919
9001	25	2	2	4	1285.5	1363.7	78.226	6.0852
9001	26	2	2	2	1246.1	1234.7	-11.351	-0.91091
9001	27	1	2	56	1221.9	1169.8	-52.182	-4.2704
9001	28	2	1	10	1391.1	1387.5	-3.6333	-0.26118
9001	29	1	2	57	1352.4	1282	-70.357	-5.2025
9001	30	1	2	40	1303.1	1359.4	56.266	4.3178
9001	31	2	1	5	1330.8	1355.3	24.529	1.8432
9001	32	1	1	26	1182.7	1273.6	90.875	7.6837
9001	33	2	2	1	1155	1193.2	38.243	3.3111
9001	34	1	1	11	1300.1	1361	60.838	4.6793
9001	35	1	1	58	1358.1	1477.8	119.71	8.8148
9001	36	1	1	6	1373.9	1209.4	-164.47	-11.971
9001	37	1	2	32	1374.2	1207.3	-166.92	-12.146
9001	38	2	1	8	1276.2	1200	-76.256	-5.9751
9001	39	1	1	25	1412.5	1502.7	90.198	6.3859
9001	40	2	2	9	1146.2	1551	404.77	35.315
120	1	2	1	3	1609	1950.8	341.73	21.238
120	2	1	2	10	1734.9	1915	180.17	10.385
120	3	1	1	26	1873.8	1898.2	24.407	1.3026
120	4	1	1	6	1883.7	1915.2	31.521	1.6733
120	5	1	2	49	1954.3	1922.2	-32.113	-1.6432
120	6	2	1	1	1780.7	1906.3	125.64	7.0557
120	7	2	2	7	2176.7	2137.6	-39.07	-1.7949
120	8	2	2	2	1798.7	1923.7	124.93	6.9453
120	9	2	2	9	1868.3	2033.6	165.33	8.8491
120	10	1	2	40	1708.1	1875.2	167.07	9.781
120	11	1	1	52	1892.2	1973	80.855	4.2731
120	12	1	2	56	1972.8	1961.3	-11.498	-0.58283
120	13	2	1	7	1586.1	1985	398.83	25.145
120	14	1	2	57	1626	1846.3	220.27	13.547
120	15	1	2	32	1849.1	1952.4	103.26	5.5843
120	16	2	1	10	1817.2	1823.4	6.2564	0.34429
120	17	2	2	4	1631.5	1912.8	281.26	17.239
120	18	2	2	10	1831.1	2010.7	179.67	9.8122
120	19	2	2	8	1813.2	2227.6	414.43	22.856
120	20	2	1	8	1522.5	1736.9	214.45	14.086
120	21	2	2	5	1484.9	2071.9	587.08	39.537
120	22	2	1	2	1744.1	1855	110.87	6.3571
120	23	1	1	25	2052.6	1932.1	-120.43	-5.8674
120	24	2	1	9	1754.9	1819.6	64.688	3.6862
120	25	2	2	3	1619.5	1646.4	26.83	1.6566
120	26	2	1	4	1334.1	1530	195.83	14.679
120	27	1	1	17	1689.7	1616.2	-73.433	-4.346
120	28	1	2	30	1612	1674.7	62.757	3.8932
120	29	2	2	6	1529.7	1638.1	108.38	7.0849
120	30	1	1	35	1511.6	1535.2	23.539	1.5572
120	31	1	1	58	1544.9	1715.5	170.59	11.042
120	32	1	1	36	1508.9	1622.2	113.33	7.5109
120	33	2	2	1	1468.3	1579.6	111.33	7.5825
120	34	1	2	45	1578	1555.1	-22.875	-1.4496
120	35	1	1	11	1578.6	1609.2	30.537	1.9344
120	36	2	1	5	1373.2	1548.4	175.13	12.753
120	37	1	1	15	1681.7	1619.6	-62.025	-3.6883
120	38	2	1	6	1587.5	1571.8	-15.713	-0.98977
120	39	1	2	44	1615.9	1600.5	-15.437	-0.95535
120	40	1	2	19	1734.2	1789.1	54.887	3.165
